# Supplementary material for: Hierarchy and interconnected networks in the WhiB7 mediated transcriptional response to antibiotic stress in Mycobacterium abscessus
Source: PLoS Genet. 2023 Dec 6;19(12):e1011060. doi: 10.1371/journal.pgen.1011060 (PMC10727445; doi:10.1371/journal.pgen.1011060)
Supplement: S1 Data — abscessus ATCC 19977 upon exposure to a sublethal dose of TET (16μg/ml for 45 mins). (XLSX) [file pgen.1011060.s003.xlsx]

## Sheet: WhiB regulon;Curated p<0.05
Synonym	Product	Expression Wt-Tet	Expression whiBko		Wt/ WhiB7	qValue Wt-Tet vs whiBko
MAB_3786c	Hypothetical protein	3522	28		125.786	0
MAB_2355c	Putative ABC transporter ATP-binding protein	1445	12		120.417	0
MAB_4532c	hypothetical protein	5300	61		86.8852	0
MAB_2956	hypothetical protein	2498	39		64.0513	0
MAB_3508c	Putative transcriptional regulator	257337	4409		58.3663	0
MAB_0357c	hypothetical protein	707	14		50.5	0
MAB_4324c	Putative acetyltransferase, GNAT	2627	70		37.5286	0
MAB_1125c	Hypothetical acetyltransferase, GNAT family	3136	90		34.8444	0
MAB_0800	Hypothetical protein	2307	67		34.4328	0
MAB_4323	Putative amino acid transporter	417	13		32.0769	0
MAB_4294	Probable aspartate aminotransferase AspC	1086	38		28.5789	0
MAB_4837c	Possible phosphotransferase	136	5		27.2	0
MAB_0163c	Probable phosphotransferase	538	21		25.619	0
MAB_3042c	Probable GTP-binding protein HflX	764	31		24.6452	0
MAB_0801	Hypothetical protein	66	3		22	0
MAB_2845	Probable trans-aconitate methyltransferase	1092	50		21.84	0
MAB_2903	Hypothetical protein	4266	196		21.7653	0
MAB_2780c	Putative transporter	1154	58		19.8966	0
MAB_3408c	hypothetical protein	501	26		19.2692	0
MAB_3785c	Probable conserved lipoprotein LppF	653	34		19.2059	0
MAB_1344c	Putative DTDP-glucose-4,6-dehydratase-related protein	867	46		18.8478	0
MAB_4054c	Conserved hypothetical protein (pyridoxamine 5'-phosphate oxidase?)	423	24		17.625	0
MAB_4395	Aminoglycoside 2'-N-acetyltransferase	2094	122		17.1639	0
MAB_2297	Probable methyltransferase	2607	164		15.8963	0
MAB_1409c	Putative drug antiporter protein precursor	704	46		15.3043	0
MAB_0766	Hypothetical conserved integral membrane protein	503	33		15.2424	0
MAB_2273	Putative MFS transporter	1511	102		14.8137	1.25781e-259
MAB_4396c	Hypothetical protein	933	67		13.9254	0
MAB_2957c	Putative transcriptional regulator, TetR family	1236	89		13.8876	0
MAB_4621c	Putative acetyltransferase	600	44		13.6364	0
MAB_2274c	hypothetical protein	186	15		12.4	0
MAB_3913	Putative translocator	871	71		12.2676	3.85078e-296
MAB_1296	hypothetical protein	3244	276		11.7536	1.30918e-243
MAB_2904	Probable pyridoxamine 5'-phosphate oxidase	1209	105		11.5143	6.56193e-263
MAB_1604	Probable folylpolyglutamate synthase FolC	69	6		11.5	0
MAB_1340	hypothetical protein	348	31		11.2258	3.08859e-306
MAB_3017	Conserved hypothetical protein (endoribonuclease?)	550	49		11.2245	0
MAB_2905c	hypothetical protein	221	21		10.5238	6.54608e-256
MAB_0732c	hypothetical protein	6436	624		10.3141	8.56998e-44
MAB_3507	Putative ABC transporter, ATP-binding protein	2620	256		10.2344	5.19295e-45
MAB_3914c	Probable oxidoreductase	152	16		9.5	2.00446e-261
MAB_3464	Hypothetical protein	984	111		8.86486	3.60072e-164
MAB_0677c	Conserved hypothetical protein (amino acid metabolite efflux pump?)	780	88		8.86364	1.63549e-103
MAB_1341	hypothetical protein	124	14		8.85714	2.85018e-286
MAB_0857	Putative monooxygenase	200	23		8.69565	1.10047e-163
MAB_3465	Putative sulfate transporter/antisigma-factor	6375	765		8.33333	1.167e-27
MAB_1397c	hypothetical protein	173	22		7.86364	8.26466e-285
MAB_3166	hypothetical protein	157	20		7.85	1.98015e-216
MAB_4394	Conserved hypothetical protein (allophanate hydrolase?)	414	53		7.81132	5.54255e-99
MAB_1124c	Probable para-aminobenzoate synthase component I	477	62		7.69355	1.27081e-79
MAB_3466c	Hypothetical protein	4160	542		7.67528	2.33099e-76
MAB_2396	Probable acetyltransferase	143	19		7.52632	5.54177e-136
MAB_2177	Probable ABC transporter, periplasmic	284	38		7.47368	1.08179e-109
MAB_2669c	Histidinol-phosphate aminotransferase (HisC)	169	23		7.34783	2.93664e-116
MAB_0880	hypothetical protein	236	34		6.94118	3.2467e-78
MAB_1434	Probable diaminopimelate decarboxylase	59	9		6.55556	1.57182e-101
MAB_1669	hypothetical protein	64	10		6.4	2.26465e-149
MAB_4531	Hypothetical protein	995	156		6.37821	3.30753e-53
MAB_0404c	Putative acetyltransferase	801	127		6.30709	5.48925e-43
MAB_3180	hypothetical protein	132	21		6.28571	3.47311e-82
MAB_0767c	Putative transcriptional regulator, AraC family	165	29		5.68966	1.26498e-62
MAB_2890c	Glutamine amidotransferase subunit PdxT	207	37		5.59459	4.92099e-59
MAB_4053c	Putative short chain dehydrogenase/reductase	161	29		5.55172	2.703e-59
MAB_1847	Putative metalloprotease	212	39		5.4359	9.56938e-51
MAB_2891c	Probable acyl-CoA thioesterase II (TesB2)	910	172		5.2907	1.31773e-19
MAB_1343	Conserved hypothetical protein (nuclease?)	405	77		5.25974	1.91817e-51
MAB_2892c	Pyridoxal biosynthesis lyase PdxS	2556	503		5.08151	9.24027e-08
MAB_2670c	Histidinol dehydrogenase (HisD)	893	179		4.98883	4.09369e-11
MAB_4820	Hypothetical protein	397	82		4.84146	7.59545e-43
MAB_2989	Probable chloramphenicol acetyltransferase	67	14		4.78571	3.61404e-46
MAB_1458	hypothetical protein	1049	226		4.64159	1.20975e-10
MAB_1396	Probable drug resistance transporter, EmrB/QacA subfamily	46	10		4.6	6.01914e-46
MAB_2132	Probable ATP phosphoribosyltransferase	673	147		4.57823	3.01756e-16
MAB_1846	Putative ABC transporter ATP-binding protein	1637	358		4.57263	6.34357e-06
MAB_2298	Dephospho-CoA kinase	671	150		4.47333	1.34298e-10
MAB_0344	Aspartate-semialdehyde dehydrogenase (Asd)	414	96		4.3125	3.73615e-16
MAB_2354	Tyrosyl-tRNA synthetase (TyrS)	89	21		4.2381	2.52694e-30
MAB_1987	Probable 3-deoxy-D-arabino-heptulosonate 7-phosphate synthase AroG	777	184		4.22283	3.69739e-07
MAB_3683c	Tryptophanyl-tRNA synthetase (TrpS)	511	122		4.18852	1.56391e-13
MAB_3668	hypothetical protein	193	47		4.10638	6.39522e-21
MAB_4921c	hypothetical protein	97	24		4.04167	1.62634e-26
MAB_2131	Probable phosphoribosyl-ATP pyrophosphatase	1210	305		3.96721	4.7113e-16
MAB_4730	Putative LysR-family transcriptional regulator	236	60		3.93333	2.95193e-17
MAB_2691c	Probable threonine dehydratase biosynthetic	188	48		3.91667	1.28541e-16
MAB_0159	Hypothetical 2-nitropropane dioxygenase	101	26		3.88462	1.79137e-23
MAB_1395	Probable multidrug resistance transporter, Bcr/CflA family	244	63		3.87302	5.81083e-15
MAB_3544	hypothetical protein	419	111		3.77477	9.91102e-16
MAB_1951c	Conserved hypothetical protein (phosphoesterase? )	177	47		3.76596	1.31502e-13
MAB_0097	Conserved hypothetical protein (PHP domain protein)	116	31		3.74194	4.1889e-22
MAB_1668	PhoH-like protein	256	69		3.71014	1.99261e-14
MAB_0881	Hypothetical tRNA/rRNA methyltransferase	88	24		3.66667	4.87052e-22
MAB_1848	Hypothetical protein	87	24		3.625	3.47341e-38
MAB_1950	Probable branched-chain amino acid aminotransferase (IlvE)	1988	550		3.61455	0.00266133
MAB_1297c	hypothetical protein	1717	478		3.59205	0.00340971
MAB_2846	Probable transcriptional regulator, TetR family	275	77		3.57143	5.11968e-14
MAB_3041	Putative biotin sulfoxide reductase BisC	75	21		3.57143	1.08639e-13
MAB_2092	hypothetical protein	64	18		3.55556	1.43413e-20
MAB_1436	Probable threonine synthase (ThrC)	46	13		3.53846	1.13174e-22
MAB_1603	Valyl-tRNA synthetase	296	84		3.52381	5.7735e-05
MAB_4620c	Hypothetical protein	147	43		3.4186	1.1097e-17
MAB_0162c	hypothetical protein	145	43		3.37209	7.80407e-18
MAB_2778c	Probable phosphoglycerate kinase (PGK)	60	18		3.33333	1.19609e-16
MAB_3083c	hypothetical protein	80	24		3.33333	5.28209e-16
MAB_3407	hypothetical protein	131	40		3.275	1.66623e-15
MAB_0154	hypothetical protein	52	16		3.25	6.71484e-19
MAB_2091	Hypothetical protein similar to Patatin	442	136		3.25	5.7524e-06
MAB_0311c	hypothetical protein	71	22		3.22727	6.69147e-15
MAB_0691	Short-chain dehydrogenase/reductas	116	36		3.22222	5.81083e-15
MAB_0343	Aspartate kinase	1118	355		3.1493	0.0133267
MAB_2305c	hypothetical protein	247	79		3.12658	1.77287e-14
MAB_3873c	hypothetical protein	90	29		3.10345	4.10326e-16
MAB_2429c	Probable NADH dehydrogenase (NDH)	573	185		3.0973	0.00211469
MAB_1970	Anthranilate phosphoribosyltransferase TrpD	438	144		3.04167	5.07087e-05
MAB_2692c	hypothetical protein	981	338		2.90237	8.06093e-05
MAB_1118c	Hypothetical protein	8036	2774		2.8969	0.19116
MAB_4792	Putative transcriptional regulator	130	45		2.88889	9.14615e-12
MAB_4295c	Probable UDP-glucose 6-dehydrogenase (UdgA)	54	19		2.84211	1.678e-11
MAB_1435	Probable homoserine dehydrogenase	59	21		2.80952	1.10358e-10
MAB_3129c	Conserved hypothetical protein (putative phosphoesterase)	115	41		2.80488	7.5237e-10
MAB_1102	Hypothetical protein	207	74		2.7973	5.04735e-07
MAB_0345	Hypothetical protein	360	129		2.7907	2.13195e-07
MAB_1988c	Probable serine/threonine protein kinase	132	48		2.75	2.35397e-08
MAB_1433	Arginyl-tRNA synthetase (ArgS)	211	77		2.74026	5.87897e-05
MAB_2667c	Imidazole glycerol phosphate synthase	71	26		2.73077	9.38032e-12
MAB_3645	Putative reductase	283	106		2.66981	1.16582e-06
MAB_1583	ATP-dependent Clp protease ATP-binding subunit ClpX	759	286		2.65385	0.0566779
MAB_3130c	Ribosome-binding factor A (RbfA)	355	135		2.62963	1.87941e-06
MAB_4783	PPE family protein	224	86		2.60465	0.000214766
MAB_0032	Glutamine amidotransferase of anthranilate synthase component II (PabA)	688	265		2.59623	0.00424348
MAB_0856c	Putative transcriptional regulator, TetR family (tetracyclin resistance)	88	34		2.58824	1.44409e-08
MAB_2133	Probable response regulator	157	61		2.57377	8.2495e-09
MAB_3043c	Probable diaminopimelate epimerase (DapF epimerase)	482	188		2.56383	0.00322008
MAB_3509c	Hypothetical protein	225061	89154		2.52441	0.298911
MAB_4369c	Putative ferredoxin subunit of phenylpropionate dioxygenase	55	22		2.5	9.47711e-13
MAB_1999	hypothetical protein	55	22		2.5	8.0176e-08
MAB_3463	Putative O-methyltransferase, family 3	229	92		2.48913	1.24138e-05
MAB_3543c	RNA polymerase sigma-E factor	2323	948		2.45042	0.214986
MAB_4509c	hypothetical protein	427	177		2.41243	0.101127
MAB_3210c	hypothetical protein	41	17		2.41176	1.6674e-09
MAB_2646c	hypothetical protein	53	22		2.40909	1.39968e-08
MAB_3084c	Dihydrodipicolinate synthase DapA	911	385		2.36623	0.116888
MAB_0153	seryl-tRNA synthetase (SerS)	186	79		2.35443	0.000550501
MAB_4784	hypothetical protein	47	20		2.35	4.50976e-21
MAB_3423	Probable cytochrome P450	2514	1077		2.33426	0.469437
MAB_4530	hypothetical protein	366	160		2.2875	0.000331877
MAB_2450	Probable undecaprenyl-diphosphatase	362	163		2.22086	0.0173052
MAB_3953	hypothetical protein	258	117		2.20513	0.000378526
MAB_2666c	Phosphoribosyl isomerase A	59	27		2.18519	2.01547e-05
MAB_3763	Probable cutinase cut2 precursor	1425	656		2.17226	0.25087
MAB_2840c	3-dehydroquinate dehydratase AroQ	78	36		2.16667	1.37796e-06
MAB_4785	hypothetical protein	43	20		2.15	6.34044e-06
MAB_4932c	hypothetical protein	75	35		2.14286	3.09414e-05
MAB_3682c	hypothetical protein	215	101		2.12871	0.00443675
MAB_1459c	Conserved hypothetical protein (adenylate cyclase?)	127	60		2.11667	0.00353075
MAB_2705c	Isoleucyl-tRNA synthetase IleS	76	36		2.11111	0.00484527
MAB_1584	hypothetical protein	135	64		2.10938	4.26118e-05
MAB_2850c	Putative Holliday junction resolvase	78	37		2.10811	3.70062e-05
MAB_2337	Probable arginine biosynthesis bifunctional protein ArgJ	65	31		2.09677	3.76641e-05
MAB_0733	hypothetical protein	1758	843		2.08541	0.291121
MAB_3113	hypothetical protein	163	79		2.06329	8.84661e-05
MAB_2958	Putative transmembrane-transport protein	486	236		2.05932	0.267008
MAB_4368c	Hypothetical rubredoxin/ferredoxin reductase	41	20		2.05	6.86197e-05
MAB_2310	Possible drug efflux membrane protein	82	40		2.05	0.0019748
MAB_1971c	Probable DNA polymerase III epsilon subunit	84	41		2.04878	0.00157515
MAB_2779c	Glyceraldehyde-3-phosphate dehydrogenase, type I	235	115		2.04348	0.00945915
MAB_3424c	hypothetical protein	13096	6422		2.03924	0.697132
MAB_2959	Putative acetyltransferase	57	28		2.03571	1.85082e-05
MAB_3764	Probable epoxide hydrolase EphA	99	49		2.02041	0.00104311
MAB_4393	hypothetical protein	182	91		2	0.00294872
MAB_4657c	Putative short-chain dehydrogenase/reductase	410	205		2	0.0483045
MAB_4087	hypothetical protein	139	70		1.98571	0.00339907
MAB_1276c	hypothetical protein	136	69		1.97101	0.000298945
MAB_3015	hypothetical protein	195	99		1.9697	0.00371454
MAB_3104c	hypothetical protein	53	27		1.96296	0.000214766
MAB_2773c	Hypothetical protein	1981	1018		1.94597	0.358427
MAB_3762	hypothetical protein	10496	5458		1.92305	0.954517
MAB_0274c	hypothetical protein	71	37		1.91892	0.000632185
MAB_2889	hypothetical protein	61	32		1.90625	0.000205476
MAB_4678	hypothetical protein	293	154		1.9026	0.00678125
MAB_3506c	Putative short-chain dehydrogenase/reductase	93	49		1.89796	0.000722567
MAB_4664	Hypothetical protein	982	519		1.8921	0.0631974
MAB_3868c	DNA-directed RNA polymerase beta' chain	191	101		1.89109	0.385974
MAB_2668c	Imidazole glycerol-phosphate dehydratase	228	121		1.8843	0.0078568
MAB_1286c	Hypothetical protein	47	25		1.88	2.37046e-05
MAB_1337c	Putative transcriptional regulator, AraC family	157	84		1.86905	0.00874765
MAB_3705	Putative TetR family regulatory protein	113	61		1.85246	0.00152209
MAB_3746c	hypothetical protein	112	61		1.83607	0.0302727
MAB_3867	Hypothetical protein	119	66		1.80303	0.00368747
MAB_2772c	Hypothetical protein	338	188		1.79787	0.0157514
MAB_4553	Probable alternative RNA polymerase sigma factor SigG	161	90		1.78889	0.0279095
MAB_4005c	Probable pyrroline-5-carboxylate reductase ProC	183	103		1.7767	0.0364492
MAB_1643	Putative glycosyl hydrolase	71	40		1.775	0.025419
MAB_0676c	Hypothetical HIT-like (histidine triad) protein	147	83		1.77108	0.00468529
MAB_3621c	Probable taurine dioxygenase	46	26		1.76923	0.00506389
MAB_2647c	Anthranilate synthase component I (TrpE)	274	155		1.76774	0.248908
MAB_3954c	hypothetical protein	159	90		1.76667	0.00713163
MAB_2594	Hypothetical protein	211	121		1.7438	0.0199498
MAB_2641c	Hypothetical protein	163	94		1.73404	0.00758837
MAB_4805	Beta-lactamase-like hypothetical protein	45	26		1.73077	0.0139222
MAB_0165	Putative acyltransferase	208	121		1.71901	0.0631791
MAB_1200	hypothetical protein	333	194		1.71649	0.214986
MAB_3112	hypothetical protein	334	195		1.71282	0.0298938
MAB_1828	Hypothetical protein	168	99		1.69697	0.0126093
MAB_4656	Hypothetical protein	44	26		1.69231	0.00554709
MAB_0734	hypothetical protein	65	39		1.66667	0.0221407
MAB_4309c	Putative serine protease	136	82		1.65854	0.106711
MAB_3311c	hypothetical protein	52	32		1.625	0.0192786
MAB_2747c	Probable conserved ABC transporter, ATP-binding protein	47	29		1.62069	0.0275124
MAB_1531c	hypothetical protein	116	72		1.61111	0.0641174
MAB_3018	Putative transcriptional regulator, GntR family	196	122		1.60656	0.106449
MAB_1922	hypothetical protein	202	126		1.60317	0.051748
MAB_4204	Probable copper amine oxidase	67	42		1.59524	0.104537
MAB_3161c	hypothetical protein	65	41		1.58537	0.0535983
MAB_4104	Putative glycosyltransferase GtfB	68	43		1.5814	0.0927906
MAB_2617c	Probable cytochrome c oxidase subunit I	72	46		1.56522	0.105964
MAB_0161	Probable transcriptional regulator, LysR family	50	32		1.5625	0.0632169
MAB_4831c	Hypothetical protein	53	34		1.55882	0.0151358
MAB_2317c	hypothetical protein	116	75		1.54667	0.0363765
MAB_3040c	Probable acyl-CoA dehydrogenase	123	80		1.5375	0.176492
MAB_0014	Hypothetical protein	193	126		1.53175	0.0731071
MAB_1201c	Hypothetical transcription elongation factor GreA	18152	11855		1.53117	0.988958
MAB_3016c	hypothetical protein	202	132		1.5303	0.214986
MAB_3114	hypothetical protein	47	31		1.51613	0.112805
MAB_1387	Putative esterase/lipase/beta-lactamase	83	55		1.50909	0.141894
MAB_0166	Putative acyltransferase	48	32		1.5	0.106711
MAB_2363	hypothetical protein	78	52		1.5	0.19116
MAB_1295c	Probable O-methyltransferase OMT	84	56		1.5	0.200242
MAB_0251	Hypothetical protein	404	271		1.49077	0.176138
MAB_2412c	Probable IMP dehydrogenase family protein	177	119		1.48739	0.422334
MAB_2736c	Probable macrolide ABC transporter, ATP-binding protein	110	74		1.48649	0.282711
MAB_2849c	Conserved hypothetical protein (aminodeoxychorismate lyase?)	49	33		1.48485	0.148268
MAB_1989c	Hypothetical protein	46	31		1.48387	0.0420313
MAB_3405	Putative short chain dehydrogenase/reductase	80	54		1.48148	0.172722
MAB_4786c	Hypothetical protein	65	44		1.47727	0.0131777
MAB_3471	Succinate-semialdehyde dehydrogenase	59	40		1.475	0.22907
MAB_3747c	hypothetical protein	287	196		1.46429	0.207142
MAB_2735c	hypothetical protein	114	78		1.46154	0.065394
MAB_0858	Hypothetical luciferase-like monooxygenase	92	63		1.46032	0.188009
MAB_2499c	Putative hydrolase, alpha/beta fold	70	48		1.45833	0.267008
MAB_0033c	Probable serine/threonine-protein kinase PknB	137	94		1.45745	0.47567
MAB_0252	hypothetical protein	51	35		1.45714	0.206849
MAB_1116	hypothetical protein	228	157		1.45223	0.407093
MAB_3019	Probable fatty acid hydroxylase	74	51		1.45098	0.149645
MAB_0008	Hypothetical protein	42	29		1.44828	0.00760302
MAB_4916c	Putative dihydrolipoamide acyltransferase component	181	125		1.448	0.459867
MAB_1923c	hypothetical protein	115	80		1.4375	0.176335
MAB_1182	hypothetical protein	102	71		1.43662	0.164228
MAB_3211c	Carbonic anhydrase (carbonate dehydratase)	89	62		1.43548	0.158597
MAB_4409	Probable hydrogen peroxide-inducible genes activator	123	86		1.43023	0.261046
MAB_4536	Probable zinc metalloprotease	44	31		1.41935	0.231016
MAB_0683c	Hypothetical conserved membrane protein	149	105		1.41905	0.297467
MAB_4027	Transcriptional regulator (TetR/AcrR family).	51	36		1.41667	0.200785
MAB_3047c	hypothetical protein	51	36		1.41667	0.214986
MAB_2954	hypothetical protein	41	29		1.41379	0.039223
MAB_2748c	hypothetical protein	55	39		1.41026	0.323888
MAB_4093	Putative allophanate hydrolase	68	49		1.38776	0.394523
MAB_3665	Hypothetical protein	289	210		1.37619	0.298911
MAB_0015	Hypothetical protein	77	56		1.375	0.178984
MAB_3473c	SsrA-binding protein	75	55		1.36364	0.268863
MAB_0731	Probable aminotransferase, class IV	49	36		1.36111	0.297469
MAB_3884	Possible flavoprotein	49	36		1.36111	0.418369
MAB_4679	Putative dioxygenase	83	61		1.36066	0.407093
MAB_4713	Similarity with Glyoxalase/Bleomycin resistance protein	196	145		1.35172	0.436905
MAB_4398c	hypothetical protein	100	74		1.35135	0.461339
MAB_2155c	hypothetical protein	166	123		1.34959	0.469886
MAB_0375	Hypothetical protein	241	179		1.34637	0.462623
MAB_4533	hypothetical protein	43	32		1.34375	0.17959
MAB_4748c	Conserved hypothetical protein (pyridoxamine 5'-phosphate oxidase?)	151	113		1.33628	0.469437
MAB_4604c	Putative short-chain dehydrogenase/reductase	48	36		1.33333	0.368047
MAB_4822	Conserved hypothetical protein (phage protein?)	60	45		1.33333	0.382577
MAB_0007	Hypothetical protein	68	51		1.33333	0.432481
MAB_1398c	Putative oxidoreductase	93	70		1.32857	0.492214
MAB_4663	Hypothetical protein	181	138		1.31159	0.469886
MAB_1826	hypothetical protein	51	39		1.30769	0.461339
MAB_1896c	Hypothetical protein	115	88		1.30682	0.415898
MAB_4139	Putative transcription regulator, ArsR family	317	243		1.30453	0.461339
MAB_4708c	Putative glyoxalase/bleomycin resistance protein	44	34		1.29412	0.338744
MAB_3870c	Probable molybdopterin oxidoreductase	44	34		1.29412	0.495691
MAB_3167c	Penicillin-binding protein, putative	53	41		1.29268	0.451201
MAB_3020c	Hypothetical protein	55	43		1.27907	0.105964
MAB_3021c	Hypothetical protein	97	76		1.27632	0.46385
MAB_1822	hypothetical protein	48	38		1.26316	0.472289
MAB_3666	Hypothetical protein	130	103		1.26214	0.492609
MAB_2501	hypothetical protein	59	47		1.25532	0.362326
MAB_1281c	Hypothetical protein	61	49		1.2449	0.395303
MAB_0671	hypothetical protein	42	34		1.23529	0.476496
MAB_3472	Hypothetical protein	46	38		1.21053	0.693065
MAB_2329c	hypothetical protein	264	236		1.11864	0.903327
MAB_2089	Hypothetical protein	90	88		1.02273	0.939499
MAB_0335	Probable cobalamin synthesis protein	731	977		0.748209	0.891614
MAB_4402	Heat shock protein Hsp20	85	127		0.669291	0.485492
MAB_2441	Hypothetical protein	46	70		0.657143	0.461339
MAB_2552c	Putative acetyltransferase	44	67		0.656716	0.474552
MAB_0516c	hypothetical protein	95	145		0.655172	0.472289
MAB_3583c	hypothetical protein	98	150		0.653333	0.447123
MAB_4761	hypothetical protein	47	72		0.652778	0.418113
MAB_4632	Putative short chain dehydrogenase/reductase	60	92		0.652174	0.46334
MAB_2715c	hypothetical protein	115	177		0.649718	0.440711
MAB_1506c	Conserved hypothetical protein (MaoC-like dehydratase)	59	91		0.648352	0.436318
MAB_0334c	50S ribosomal protein L28-2	79	122		0.647541	0.422334
MAB_4723c	Transcriptional regulator, MerR family	57	89		0.640449	0.418113
MAB_2044	Probable phenylacetic acid degradation-related protein	60	94		0.638298	0.411357
MAB_1261	Hypothetical protein	70	110		0.636364	0.394523
MAB_3293c	3-isopropylmalate dehydratase, small subunit (LeuD)	103	162		0.635802	0.469437
MAB_0665	PE family protein	54	85		0.635294	0.308229
MAB_1169	Putative hydrolase, alpha/beta fold	69	109		0.633028	0.461184
MAB_2015c	hypothetical protein	96	152		0.631579	0.370107
MAB_4721	Hypothetical protein	341	540		0.631481	0.403632
MAB_4833c	Hypothetical protein	41	65		0.630769	0.368047
MAB_0437c	Hypothetical protein	235	375		0.626667	0.370584
MAB_4722	hypothetical protein	223	356		0.626404	0.362326
MAB_3127	hypothetical protein	93	149		0.624161	0.302651
MAB_4913c	Putative short chain dehydrogenase/reductase	53	85		0.623529	0.330355
MAB_4770c	hypothetical protein	82	132		0.621212	0.279372
MAB_4778c	Hypothetical protein	323	520		0.621154	0.335238
MAB_0130	Putative hydrolase	54	87		0.62069	0.283147
MAB_4288	hypothetical protein	57	92		0.619565	0.362326
MAB_1265c	hypothetical protein	214	348		0.614943	0.482796
MAB_1092	Hypothetical protein	241	393		0.613232	0.492609
MAB_4562	Putative lipoprotein LprO	57	93		0.612903	0.422334
MAB_1858	Probable ABC transporter antibiotic-transport ATP-binding protein	44	72		0.611111	0.260824
MAB_4063c	Transcriptional regulator, HxlR family	74	122		0.606557	0.219948
MAB_0188c	Hypothetical protein	97	160		0.60625	0.242482
MAB_2917	Putative hydrolase	43	71		0.605634	0.261141
MAB_2302	Probable conserved membrane protein, MmpS	105	175		0.6	0.235198
MAB_3291	Possible hydrolase MutT/NUDIX	45	75		0.6	0.267008
MAB_3652	hypothetical protein	91	152		0.598684	0.222179
MAB_4720c	Hypothetical protein	122	204		0.598039	0.380836
MAB_1857c	hypothetical protein	185	311		0.594855	0.467989
MAB_1890c	hypothetical protein	142	239		0.594142	0.222656
MAB_4680c	Putative short-chain dehydrogenase/reductase	75	127		0.590551	0.284206
MAB_4719c	Hypothetical protein	721	1229		0.586656	0.476496
MAB_2723c	3-oxoacyl-[ACP] reductase (MabA)	210	358		0.586592	0.492609
MAB_4331c	Putative glyoxalase/bleomycin resistance protein	55	94		0.585106	0.150122
MAB_3960c	hypothetical protein	76	130		0.584615	0.162602
MAB_2722c	Enoyl-(acyl-carrier-protein) reductase (NADH)	133	228		0.583333	0.459867
MAB_1819c	Hypothetical protein	124	213		0.58216	0.430701
MAB_2868c	hypothetical protein	82	141		0.58156	0.405555
MAB_2523c	Putative transcription antitermination regulator	61	105		0.580952	0.173977
MAB_1084c	hypothetical protein	420	724		0.58011	0.43296
MAB_4289	hypothetical protein	244	421		0.579572	0.433855
MAB_4718	Putative potassium uptake protein	174	301		0.578073	0.429763
MAB_2314c	Beta-lactamase-like	297	514		0.577821	0.422334
MAB_1856	Putative transcriptional regulator, MarR family	197	342		0.576023	0.457552
MAB_0853	Probable esterase/lipase LipP	57	99		0.575758	0.281402
MAB_4133c	hypothetical protein	73	127		0.574803	0.214986
MAB_0577c	Putative ABC transporter solute binding protein	104	181		0.574586	0.451201
MAB_0116	Hypothetical protein	221	385		0.574026	0.136246
MAB_2287	Putative metal dependent phosphohydrolase	90	157		0.573248	0.261034
MAB_0830	Probable NADH-dependent flavin oxidoreductase	47	82		0.573171	0.15123
MAB_3959c	Putative ATP-dependent Clp protease	142	248		0.572581	0.329119
MAB_2448	Hypothetical protein	110	193		0.569948	0.143606
MAB_4117c	Putative membrane protein, MmpS family	490	862		0.568445	0.396406
MAB_0094c	Probable methionine aminopeptidase, type I (MAP)	395	696		0.567529	0.477374
MAB_4112c	Putative glycosyltransferase GtfA	185	326		0.567485	0.444008
MAB_1770	Hypothetical protein	85	150		0.566667	0.0886651
MAB_3189c	Conserved hypothetical protein (putative helicase)	133	235		0.565957	0.469437
MAB_0048	Probable PE family protein	78	138		0.565217	0.0939538
MAB_0145c	Probable transcriptional regulator, TetR family	362	641		0.564743	0.418498
MAB_4681c	hypothetical protein	331	589		0.561969	0.372336
MAB_2912c	Probable aldolase	109	194		0.561856	0.382577
MAB_3479c	Putative regulatory protein, IclR family	41	73		0.561644	0.108963
MAB_1140	Putative polyketide synthase Pks16	132	236		0.559322	0.384954
MAB_3776	Hypothetical protein	50	90		0.555556	0.0536345
MAB_0592c	hypothetical protein	147	265		0.554717	0.119583
MAB_3385	hypothetical protein	52	94		0.553191	0.110634
MAB_2606c	Putative transcriptional regulator, TetR family	59	107		0.551402	0.0767157
MAB_2245	Putative anthranilate synthase component I TrpE2/ Salicylate synthase MbtI	246	449		0.547884	0.447123
MAB_2716c	Probable manganese transport transmembrane protein	48	88		0.545455	0.282711
MAB_0117c	hypothetical protein	431	794		0.542821	0.35964
MAB_1767	Hypothetical protein	205	385		0.532468	0.0598778
MAB_3386c	hypothetical protein	137	258		0.531008	0.267008
MAB_3584	Hypothetical protein	68	129		0.527132	0.0318885
MAB_1174c	Probable acyl-CoA synthase FadD	71	135		0.525926	0.240847
MAB_3594c	Probable thymidylate kinase Tmk	626	1195		0.523849	0.461339
MAB_0430	hypothetical protein	88	168		0.52381	0.100866
MAB_0046	Probable PE family protein	140	269		0.520446	0.0361088
MAB_4132	Hypothetical protein	244	469		0.520256	0.0370022
MAB_1769	Hypothetical protein	104	200		0.52	0.0212707
MAB_4706c	hypothetical protein	92	177		0.519774	0.213015
MAB_2288	Hypothetical protein	78	151		0.516556	0.0282994
MAB_3726	Putative transcriptional regulator, WhiB family	311	608		0.511513	0.189353
MAB_4342c	Putative MutT/nudix family protein	59	116		0.508621	0.014121
MAB_4212c	Probable lipoprotein aminopeptidase LpqL	190	374		0.508021	0.311181
MAB_0591	Probable rifampin adp-ribosyl transferase	301	599		0.502504	0.164507
MAB_1768	Hypothetical protein	160	321		0.498442	0.0178121
MAB_3655c	Probable glycerol-3-phosphate dehydrogenase	136	286		0.475524	0.217913
MAB_2231c	Hypothetical PE family protein	70	154		0.454545	0.000968816
MAB_1628c	hypothetical protein	42	95		0.442105	0.00561568
MAB_0336	50S ribosomal protein L31 type B	838	1896		0.441983	0.0929862
MAB_1680	hypothetical protein	111	265		0.418868	0.0256984
MAB_1019c	Probable glycosyl transferase	44	113		0.389381	5.32479e-05
MAB_1020	Probable undecaprenyl-phosphate galactosephosphotransferase	201	524		0.383588	0.0684326

## Sheet: WhiB regulon showing CHIP genes
Synonym	Product	Expression Wt-Tet	Expression whiBko		Wt/ WhiB7	qValue Wt-Tet vs whiBko		log2 induction	neg log10 q val			Wt/whiB7 ( qPCRvalidation)
MAB_3786c	Hypothetical protein	3522	28		125.786	0		6.97482	310	CHIP peaks		44.5174
MAB_2355c	Putative ABC transporter ATP-binding protein	1445	12		120.417	0		6.91189	310			133.143
MAB_4532c	hypothetical protein	5300	61		86.8852	0		6.44104	310			67.935
MAB_2956	hypothetical protein	2498	39		64.0513	0		6.00116	310
MAB_4324c	Putative acetyltransferase, GNAT	2627	70		37.5286	0		5.22992	310			42.7219
MAB_4294	Probable aspartate aminotransferase AspC	1086	38		28.5789	0		4.83688	310
MAB_0163c	Probable phosphotransferase	538	21		25.619	0		4.67914	310			43.7379
MAB_3042c	Probable GTP-binding protein HflX	764	31		24.6452	0		4.62323	310			24.7931
MAB_2903	Hypothetical protein	4266	196		21.7653	0		4.44396	310
MAB_2780c	Putative transporter	1154	58		19.8966	0		4.31445	310			24.3427
MAB_1344c	Putative DTDP-glucose-4,6-dehydratase-related protein	867	46		18.8478	0		4.23633	310
MAB_2297	Probable methyltransferase	2607	164		15.8963	0		3.99062	310			13.5385
MAB_1409c	Putative drug antiporter protein precursor	704	46		15.3043	0		3.93587	310
MAB_4621c	Putative acetyltransferase	600	44		13.6364	0		3.76939	310			22.2638
MAB_3913	Putative translocator	871	71		12.2676	3.85078e-296		3.61678	295.414
MAB_1296	hypothetical protein	3244	276		11.7536	1.30918e-243		3.55503	242.883
MAB_1340	hypothetical protein	348	31		11.2258	3.08859e-306		3.48875	305.51
MAB_0732c	hypothetical protein	6436	624		10.3141	8.56998e-44		3.36655	43.067
MAB_3464	Hypothetical protein	984	111		8.86486	3.60072e-164		3.1481	163.444
MAB_3465	Putative sulfate transporter/antisigma-factor	6375	765		8.33333	1.167e-27		3.05889	26.9329			6.37226
MAB_2177	Probable ABC transporter, periplasmic	284	38		7.47368	1.08179e-109		2.90182	108.966
MAB_0880	hypothetical protein	236	34		6.94118	3.2467e-78		2.79518	77.4886
MAB_0404c	Putative acetyltransferase	801	127		6.30709	5.48925e-43		2.65697	42.2605			3.00131
MAB_2892c	Pyridoxal biosynthesis lyase PdxS	2556	503		5.08151	9.24027e-08		2.34526	7.03432
MAB_2670c	Histidinol dehydrogenase (HisD)- include in mEMME	893	179		4.98883	4.09369e-11		2.3187	10.3879
MAB_1846	Putative ABC transporter ATP-binding protein	1637	358		4.57263	6.34357e-06		2.19302	5.19767
MAB_1987	Probable 3-deoxy-D-arabino-heptulosonate 7-phosphate synthase AroG	777	184		4.22283	3.69739e-07		2.07821	6.4321
MAB_3683c	Tryptophanyl-tRNA synthetase (TrpS)	511	122		4.18852	1.56391e-13		2.06644	12.8058
MAB_4921c	hypothetical protein	97	24		4.04167	1.62634e-26		2.01495	25.7888
MAB_3544	hypothetical protein	419	111		3.77477	9.91102e-16		1.91639	15.0039
MAB_1603	Valyl-tRNA synthetase	296	84		3.52381	5.7735e-05		1.81714	4.23856
MAB_0343	Aspartate kinase	1118	355		3.1493	0.0133267		1.65503	1.87528
MAB_1118c	Hypothetical protein	8036	2774		2.8969	0.19116		1.53451	0.718602
MAB_3509c	Hypothetical protein	225061	89154		2.52441	0.298911		1.33594	0.524458
MAB_3543c	RNA polymerase sigma-E factor	2323	948		2.45042	0.214986		1.29303	0.667589
MAB_3084c	Dihydrodipicolinate synthase DapA	911	385		2.36623	0.116888		1.24259	0.93223
MAB_2958	Putative transmembrane-transport protein	486	236		2.05932	0.267008		1.04217	0.573476
MAB_3424c	hypothetical protein	13096	6422		2.03924	0.697132		1.02803	0.156685
MAB_2305c	hypothetical protein	247	79		3.12658	1.77287e-14		1.64459	13.7513
MAB_3763	Probable cutinase cut2 precursor	1425	656		2.17226	0.25087		1.11919	0.600551
MAB_2845	Probable trans-aconitate methyltransferase	1092	50		21.84	0		4.4489	310
MAB_4820	Hypothetical protein	397	82		4.84146	7.59545e-43		2.27544	42.1194
MAB_1125c	Hypothetical acetyltransferase, GNAT family	3136	90		34.8444	0		5.12286	310
MAB_3762	hypothetical protein	10496	5458		1.92305	0.954517		0.943395	0.0202163	CHIP peaks but not downregulated >2 fold in mutant
MAB_2647c	Anthranilate synthase component I (TrpE)	274	155		1.76774	0.248908		0.821908	0.603961
MAB_1201c	Hypothetical transcription elongation factor GreA	18152	11855		1.53117	0.988958		0.614633	0.00482224
MAB_4139	Putative transcription regulator, ArsR family	317	243		1.30453	0.461339		0.383527	0.33598
MAB_3131c	Translation initiation factor IF-2 (InfB)	1850	1465		1.2628	1		0.336625	0
MAB_2329c	hypothetical protein	264	236		1.11864	0.903327		0.161751	0.0441552
MAB_3211c	Carbonic anhydrase (carbonate dehydratase)	89	62		1.43548	0.158597		0.521537	0.799705
MAB_3705	Putative TetR family regulatory protein	113	61		1.85246	0.00152209		0.889442	2.81756
MAB_2089	Hypothetical protein	90	88		1.02273	0.939499		0.0324215	0.0271039
MAB_3785c	Probable conserved lipoprotein LppF	653	34		19.2059	0		4.26348	310	operonic genes
MAB_2890c	Glutamine amidotransferase subunit PdxT	207	37		5.59459	4.92099e-59		2.48403	58.3079
MAB_1847	Putative metalloprotease	212	39		5.4359	9.56938e-51		2.44252	50.0191
MAB_2891c	Probable acyl-CoA thioesterase II (TesB2)	910	172		5.2907	1.31773e-19		2.40346	18.8802
MAB_2298	Dephospho-CoA kinase	671	150		4.47333	1.34298e-10		2.16135	9.87193
MAB_1848	Hypothetical protein	87	24		3.625	3.47341e-38		1.85798	37.4592
MAB_1341	hypothetical protein	124	14		8.85714	2.85018e-286		3.14684	285.545
MAB_2778c	Probable phosphoglycerate kinase (PGK)	60	18		3.33333	1.19609e-16		1.73697	15.9222
MAB_2779c	Glyceraldehyde-3-phosphate dehydrogenase, type I	235	115		2.04348	0.00945915		1.03103	2.02415
MAB_3764	Probable epoxide hydrolase EphA	99	49		2.02041	0.00104311		1.01465	2.98167
MAB_0881	Hypothetical tRNA/rRNA methyltransferase	88	24		3.66667	4.87052e-22		1.87447	21.3124
MAB_2959	Putative acetyltransferase	57	28		2.03571	1.85082e-05		1.02554	4.73264
MAB_2646c	hypothetical protein	53	22		2.40909	1.39968e-08		1.26849	7.85397
MAB_3083c	hypothetical protein	80	24		3.33333	5.28209e-16		1.73697	15.2772
MAB_3682c	hypothetical protein	215	101		2.12871	0.00443675		1.08998	2.35294
MAB_3130c	Ribosome-binding factor A (RbfA)	355	135		2.62963	1.87941e-06		1.39486	5.72598
MAB_1604	Probable folylpolyglutamate synthase FolC	69	6		11.5	0		3.52356	310
MAB_0344	Aspartate-semialdehyde dehydrogenase (Asd)	414	96		4.3125	3.73615e-16		2.10852	15.4276
MAB_0162c	hypothetical protein	145	43		3.37209	7.80407e-18		1.75364	17.1077
MAB_1124c	Probable para-aminobenzoate synthase component I	477	62		7.69355	1.27081e-79		2.94365	78.8959
MAB_0345	Hypothetical protein	360	129		2.7907	2.13195e-07		1.48063	6.67122
MAB_3508c	Putative transcriptional regulator ( WhiB7)	257337	4409		58.3663	0		5.86706	310
Indirect Targets of WhiB7 ?										Homologue in M.tb	SigH CHIP seq peak in Mtb ?
MAB_0357c	hypothetical protein	707	14		50.5	0		5.65821	310	no homologue		31.3127
MAB_0800	Hypothetical protein	2307	67		34.4328	0		5.10571	310	no homologue		18.9
MAB_4323	Putative amino acid transporter	417	13		32.0769	0		5.00346	310	no homologue
MAB_4837c	Possible phosphotransferase	136	5		27.2	0		4.76553	310	Rv3225c		32.5898
MAB_0801	Hypothetical protein	66	3		22	0		4.45943	310	no homologue
MAB_3408c	hypothetical protein	501	26		19.2692	0		4.26823	310	Rv0332		25.3928
MAB_4054c	Conserved hypothetical protein (pyridoxamine 5'-phosphate oxidase?)	423	24		17.625	0		4.13955	310	no homologue		7.89465
MAB_4395	Aminoglycoside 2'-N-acetyltransferase	2094	122		17.1639	0		4.10131	310	Rv0262c		10.9088
MAB_0766	Hypothetical conserved integral membrane protein	503	33		15.2424	0		3.93002	310	no homologue
MAB_2273	Putative MFS transporter	1511	102		14.8137	1.25781e-259		3.88886	258.9	no homologue
MAB_4396c	Hypothetical protein	933	67		13.9254	0		3.79964	310	no homologue
MAB_2957c	Putative transcriptional regulator, TetR family	1236	89		13.8876	0		3.79573	310	no homologue
MAB_2274c	hypothetical protein	186	15		12.4	0		3.63227	310	Rv1489
MAB_2904	Probable pyridoxamine 5'-phosphate oxidase ( check location of motif to see if its operonic)	1209	105		11.5143	6.56193e-263		3.52535	262.183	no homologue
MAB_3017	Conserved hypothetical protein (endoribonuclease?)	550	49		11.2245	0		3.48858	310	Rv2704
MAB_2905c	hypothetical protein	221	21		10.5238	6.54608e-256		3.39559	255.184	no homologue
MAB_3507	Putative ABC transporter, ATP-binding protein	2620	256		10.2344	5.19295e-45		3.35535	44.2846	Rv3197
MAB_3914c	Probable oxidoreductase	152	16		9.5	2.00446e-261		3.24793	260.698	Rv1360 Rv3192
MAB_0677c	Conserved hypothetical protein (amino acid metabolite efflux pump?)	780	88		8.86364	1.63549e-103		3.1479	102.786	no homologue
MAB_0857	Putative monooxygenase	200	23		8.69565	1.10047e-163		3.12029	162.958	no homologue
MAB_1397c	hypothetical protein	173	22		7.86364	8.26466e-285		2.9752	284.083	no homologue
MAB_3166	hypothetical protein	157	20		7.85	1.98015e-216		2.97269	215.703	Rv0801
MAB_4394	Conserved hypothetical protein (allophanate hydrolase?)	414	53		7.81132	5.54255e-99		2.96557	98.2563	Rv0263c
MAB_3466c	Hypothetical protein	4160	542		7.67528	2.33099e-76		2.94022	75.6325	no homologue
MAB_2396	Probable acetyltransferase	143	19		7.52632	5.54177e-136		2.91194	135.256	Rv2867c
MAB_2669c	Histidinol-phosphate aminotransferase (HisC)	169	23		7.34783	2.93664e-116		2.87732	115.532	Rv1600
MAB_1434	Probable diaminopimelate decarboxylase	59	9		6.55556	1.57182e-101		2.71272	100.804	Rv1293
MAB_1669	hypothetical protein	64	10		6.4	2.26465e-149		2.67807	148.645	Rv2367c
MAB_4531	Hypothetical protein	995	156		6.37821	3.30753e-53		2.67315	52.4805	no homologue
MAB_3180	hypothetical protein	132	21		6.28571	3.47311e-82		2.65208	81.4593	no homologue
MAB_0767c	Putative transcriptional regulator, AraC family	165	29		5.68966	1.26498e-62		2.50834	61.8979	no homologue
MAB_4053c	Putative short chain dehydrogenase/reductase	161	29		5.55172	2.703e-59		2.47294	58.5682	Rv1865c
MAB_1343	Conserved hypothetical protein (nuclease?)	405	77		5.25974	1.91817e-51		2.39499	50.7171	no homologue
MAB_2989	Probable chloramphenicol acetyltransferase	67	14		4.78571	3.61404e-46		2.25873	45.442	no homologue
MAB_1458	hypothetical protein	1049	226		4.64159	1.20975e-10		2.21462	9.9173	Rv0713
MAB_1396	Probable drug resistance transporter, EmrB/QacA subfamily	46	10		4.6	6.01914e-46		2.20163	45.2205	Rv2846c
MAB_2132	Probable ATP phosphoribosyltransferase	673	147		4.57823	3.01756e-16		2.19479	15.5203	Rv2121c
MAB_2354	Tyrosyl-tRNA synthetase (TyrS)	89	21		4.2381	2.52694e-30		2.08342	29.5974	Rv1689
MAB_3668	hypothetical protein	193	47		4.10638	6.39522e-21		2.03787	20.1941	Rv3651
MAB_2131	Probable phosphoribosyl-ATP pyrophosphatase	1210	305		3.96721	4.7113e-16		1.98813	15.3269	Rv2122c
MAB_4730	Putative LysR-family transcriptional regulator	236	60		3.93333	2.95193e-17		1.97575	16.5299	no homologue
MAB_2691c	Probable threonine dehydratase biosynthetic	188	48		3.91667	1.28541e-16		1.96963	15.891	Rv1559
MAB_0159	Hypothetical 2-nitropropane dioxygenase	101	26		3.88462	1.79137e-23		1.95777	22.7468	Rv0021c
MAB_1395	Probable multidrug resistance transporter, Bcr/CflA family	244	63		3.87302	5.81083e-15		1.95346	14.2358	no homologue
MAB_1951c	Conserved hypothetical protein (phosphoesterase? )	177	47		3.76596	1.31502e-13		1.91302	12.8811	Rv2577
MAB_0097	Conserved hypothetical protein (PHP domain protein)	116	31		3.74194	4.1889e-22		1.90378	21.3779	Rv3856c
MAB_1668	PhoH-like protein	256	69		3.71014	1.99261e-14		1.89148	13.7006	Rv2368c
MAB_1950	Probable branched-chain amino acid aminotransferase (IlvE)	1988	550		3.61455	0.00266133		1.85381	2.5749	Rv2210c
MAB_1297c	hypothetical protein	1717	478		3.59205	0.00340971		1.84481	2.46728	no homologue
MAB_2846	Probable transcriptional regulator, TetR family	275	77		3.57143	5.11968e-14		1.8365	13.2908	Rv0472c
MAB_3041	Putative biotin sulfoxide reductase BisC	75	21		3.57143	1.08639e-13		1.8365	12.964	Rv1442
MAB_2092	hypothetical protein	64	18		3.55556	1.43413e-20		1.83007	19.8434	no homologue
MAB_1436	Probable threonine synthase (ThrC)	46	13		3.53846	1.13174e-22		1.82312	21.9463	Rv1295
MAB_4620c	Hypothetical protein	147	43		3.4186	1.1097e-17		1.77341	16.9548	no homologue
MAB_3407	hypothetical protein	131	40		3.275	1.66623e-15		1.71149	14.7783	Rv0128
MAB_0154	hypothetical protein	52	16		3.25	6.71484e-19		1.70044	18.173	no homologue
MAB_2091	Hypothetical protein similar to Patatin	442	136		3.25	5.7524e-06		1.70044	5.24015	no homologue
MAB_0311c	hypothetical protein	71	22		3.22727	6.69147e-15		1.69032	14.1745	Rv3719
MAB_0691	Short-chain dehydrogenase/reductas	116	36		3.22222	5.81083e-15		1.68806	14.2358	Rv0769
MAB_3873c	hypothetical protein	90	29		3.10345	4.10326e-16		1.63387	15.3869	no homologue
MAB_2429c	Probable NADH dehydrogenase (NDH)	573	185		3.0973	0.00211469		1.63101	2.67475	Rv0392c
MAB_1970	Anthranilate phosphoribosyltransferase TrpD	438	144		3.04167	5.07087e-05		1.60486	4.29492	Rv2192c
MAB_2692c	hypothetical protein	981	338		2.90237	8.06093e-05		1.53723	4.09361	Rv1261c
MAB_4792	Putative transcriptional regulator	130	45		2.88889	9.14615e-12		1.53051	11.0388	no homologue
MAB_4295c	Probable UDP-glucose 6-dehydrogenase (UdgA)	54	19		2.84211	1.678e-11		1.50696	10.7752	Rv0322
MAB_1435	Probable homoserine dehydrogenase	59	21		2.80952	1.10358e-10		1.49033	9.9572	Rv1294
MAB_3129c	Conserved hypothetical protein (putative phosphoesterase)	115	41		2.80488	7.5237e-10		1.48794	9.12357	Rv2837c
MAB_1102	Hypothetical protein	207	74		2.7973	5.04735e-07		1.48403	6.29694	no homologue
MAB_1988c	Probable serine/threonine protein kinase	132	48		2.75	2.35397e-08		1.45943	7.6282	Rv2176
MAB_1433	Arginyl-tRNA synthetase (ArgS)	211	77		2.74026	5.87897e-05		1.45431	4.2307	Rv1292
MAB_2667c	Imidazole glycerol phosphate synthase	71	26		2.73077	9.38032e-12		1.44931	11.0278	Rv1602
MAB_3645	Putative reductase	283	106		2.66981	1.16582e-06		1.41674	5.93337	Rv3054c	yes
MAB_1583	ATP-dependent Clp protease ATP-binding subunit ClpX	759	286		2.65385	0.0566779		1.40808	1.24659	Rv2457c
MAB_4783	PPE family protein	224	86		2.60465	0.000214766		1.38109	3.66803	no homologue
MAB_0032	Glutamine amidotransferase of anthranilate synthase component II (PabA)	688	265		2.59623	0.00424348		1.37642	2.37228	Rv0013
MAB_0856c	Putative transcriptional regulator, TetR family (tetracyclin resistance)	88	34		2.58824	1.44409e-08		1.37197	7.84041	no homologue
MAB_2133	Probable response regulator	157	61		2.57377	8.2495e-09		1.36388	8.08357	Rv3143
MAB_3043c	Probable diaminopimelate epimerase (DapF epimerase)	482	188		2.56383	0.00322008		1.3583	2.49213	Rv2726c
MAB_1999	hypothetical protein	55	22		2.5	8.0176e-08		1.32193	7.09596	Rv2164c
MAB_4369c	Putative ferredoxin subunit of phenylpropionate dioxygenase	55	22		2.5	9.47711e-13		1.32193	12.0233	no homologue
MAB_3463	Putative O-methyltransferase, family 3	229	92		2.48913	1.24138e-05		1.31564	4.90609	Rv0187
MAB_4509c	hypothetical protein	427	177		2.41243	0.101127		1.27049	0.995133	no homologue
MAB_3210c	hypothetical protein	41	17		2.41176	1.6674e-09		1.27009	8.77796	Rv0128
MAB_0153	seryl-tRNA synthetase (SerS)	186	79		2.35443	0.000550501		1.23538	3.25924	Rv3834c
MAB_4784	hypothetical protein	47	20		2.35	4.50976e-21		1.23266	20.3458	no homologue
MAB_3423	Probable cytochrome P450	2514	1077		2.33426	0.469437		1.22297	0.328423	Rv3059
MAB_4530	hypothetical protein	366	160		2.2875	0.000331877		1.19377	3.47902	Rv0201c
MAB_2450	Probable undecaprenyl-diphosphatase	362	163		2.22086	0.0173052		1.15112	1.76182	Rv2136c
MAB_3953	hypothetical protein	258	117		2.20513	0.000378526		1.14086	3.4219	no homologue
MAB_2666c	Phosphoribosyl isomerase A	59	27		2.18519	2.01547e-05		1.12776	4.69562	Rv1603
MAB_2840c	3-dehydroquinate dehydratase AroQ	78	36		2.16667	1.37796e-06		1.11548	5.86076	Rv2537c
MAB_4785	hypothetical protein	43	20		2.15	6.34044e-06		1.10434	5.19788	no homologue
MAB_4932c	hypothetical protein	75	35		2.14286	3.09414e-05		1.09954	4.50946	Rv3906c
MAB_1459c	Conserved hypothetical protein (adenylate cyclase?)	127	60		2.11667	0.00353075		1.08179	2.45213	Rv1318c
MAB_2705c	Isoleucyl-tRNA synthetase IleS	76	36		2.11111	0.00484527		1.078	2.31468	Rv1536
MAB_1584	hypothetical protein	135	64		2.10938	4.26118e-05		1.07682	4.37047	Rv2036
MAB_2850c	Putative Holliday junction resolvase	78	37		2.10811	3.70062e-05		1.07595	4.43173	Rv2554c	yes
MAB_2337	Probable arginine biosynthesis bifunctional protein ArgJ	65	31		2.09677	3.76641e-05		1.06817	4.42407	Rv1653
MAB_0733	hypothetical protein	1758	843		2.08541	0.291121		1.06033	0.535926	no homologue
MAB_3113	hypothetical protein	163	79		2.06329	8.84661e-05		1.04495	4.05322	no homologue
MAB_2310	Possible drug efflux membrane protein	82	40		2.05	0.0019748		1.03562	2.70448	Rv1634
MAB_4368c	Hypothetical rubredoxin/ferredoxin reductase	41	20		2.05	6.86197e-05		1.03562	4.16355	Rv0688
MAB_1971c	Probable DNA polymerase III epsilon subunit	84	41		2.04878	0.00157515		1.03477	2.80268	Rv2191
MAB_4393	hypothetical protein	182	91		2	0.00294872		1	2.53037	Rv0264c
MAB_4657c	Putative short-chain dehydrogenase/reductase	410	205		2	0.0483045		1	1.31601	Rv0769
	179-9= 170

## Sheet: ncRNAs
Transcription Start	Strand	Synonym	Product	Expression Wt	Expression wt-tet	Expression whiB	Expression whiB-tet	WT -Tet+/Tet-	qValue Wt vs wt-tet	△WhiB7 -Tet+/Tet-	qValue whiB vs whiB-tet	Wt-Tet/ △WhiB7 -Tet	qValue wt-tet vs whiB-tet
736028	+	predicted RNA	antisense: MAB_0732c	177	18469	62	185	104.345	1.65936e-33	2.98387	1	99.8324	5.34588e-65				736050	104.345	1.65936e-33	6.70521	2.98387	1	1.57719
3513806	-	predicted RNA	-	198081	164564	139346	119223		1	0.85559	1	1.3803	0.96742				3513776	0.830791	1	-0.267442	0.85559	1	-0.225009

## Sheet: SigH all data
Synonym	Product	Expression Wt-Tet-R2	Expression delSigH -Tet-R2		Wttet/ SigH KO-tet	qValue Wt-Tet-R2 vs delSigH -Tet-R2		Functions from BLATP
MAB_1528c	Probable oxidoreductase	165	7		23.5714	0		Probable oxidoreductase
MAB_4143c	Putative anti-ECFsigma factor, ChrR	51	3		17	1.58758e-265		Putative anti-ECFsigma factor, ChrR
MAB_3016c	hypothetical protein	138	11		12.5455	0		putative oxidoreductase
MAB_0827	Hypothetical short-chain dehydrogenase/reductase	168	16		10.5	0		Hypothetical short-chain dehydrogenase/reductase
MAB_2739c	Probable thioredoxin TrxB	470	49		9.59184	0		Probable thioredoxin TrxB
MAB_0485	Putative oxidoreductase	45	6		7.5	6.50413e-104		Putative oxidoreductase
MAB_4908c	Putative luciferase-like oxidoreductase	58	9		6.44444	2.88004e-78		Putative luciferase-like oxidoreductase	SigH regulon
MAB_2738c	Hypothetical protein	100	18		5.55556	1.24818e-83		Hypothetical protein
MAB_3461c	hypothetical protein	46	10		4.6	9.30589e-24		probable oxidoreductase	Direct targets of SigH in M.tb
MAB_3543c	RNA polymerase sigma-E factor	2431	577		4.21317	1.1225e-24		SigH
MAB_2886c	Hypothetical protein	326	81		4.02469	2.01496e-35		Hypothetical protein
MAB_3427	hypothetical protein	91	23		3.95652	7.46069e-34		probable oxidoreductase
MAB_4663	Hypothetical protein	29	8		3.625	3.15651e-11		Hypothetical protein
MAB_4664	Hypothetical protein	47	13		3.61538	3.82252e-13		Hypothetical protein
MAB_4748c	Conserved hypothetical protein (pyridoxamine 5'-phosphate oxidase?)	112	33		3.39394	3.15678e-20		pyridoxamine 5'-phosphate oxidase
MAB_1339	Putative monooxygenase (luciferase-like)	27	8		3.375	6.70495e-11		FAD dependent oxidoreductase
MAB_1362	Probable alternative RNA polymerase sigma factor	848	265		3.2	1.48527e-15		Probable alternative RNA polymerase sigma factor
MAB_3133c	Putative flavohemoprotein	72	23		3.13043	9.82937e-18		FAD binding oxidoreductase
MAB_3134c	hypothetical protein	231	74		3.12162	2.35396e-16		Transcription regulator ( repressor)
MAB_3340	Probable sensor histidine kinase	37	13		2.84615	9.33665e-12		Probable sensor histidine kinase
MAB_3639	Putative luciferase-like protein	71	25		2.84	6.94359e-13		Flavin dependent oxidoreductase
MAB_1572	hypothetical protein	390	152		2.56579	1.412e-10		DsbA- thioredoxin superfamily
MAB_2885	Putative transcriptional regulator, TetR-family	198	79		2.50633	5.63505e-10		Putative transcriptional regulator, TetR-family
MAB_3100	L-alanine dehydrogenase (ALD)	367	147		2.4966	1.99286e-10		L-alanine dehydrogenase (ALD)
MAB_3598c	Putative alkane-1-monooxygenase AlkB (fatty acid omega-hydroxylase)	58	24		2.41667	1.17536e-07		alkane-1-monooxygenase AlkB (fatty acid omega-hydroxylase)
MAB_3015	hypothetical protein	41	17		2.41176	7.93684e-06		hypothetical protein
MAB_1527	Probable monooxygenase	24	10		2.4	1.9007e-05		Probable monooxygenase
MAB_0383c	Putative transcriptional regulator, PadR-like	2093	886		2.3623	4.42265e-06		Putative transcriptional regulator, PadR-like
MAB_2740c	Probable oxidoreductase	175	75		2.33333	4.51679e-07		Probable oxidoreductase
MAB_3028	RNA polymerase sigma factor ( sigB)	118	51		2.31373	1.4794e-07		RNA polymerase sigma factor
MAB_2049c	Probable ferredoxin	422	190		2.22105	2.0701e-05		Probable ferredoxin
MAB_3840	hypothetical protein	68	31		2.19355	2.17002e-05		hypothetical protein
MAB_2792c	Probable aldehyde dehydrogenase	35	16		2.1875	0.000130805		Probable aldehyde dehydrogenase
MAB_1011c	Putative YrbE family protein	30	14		2.14286	0.0004192		Putative MlaE permease
MAB_1853c	hypothetical protein	4	2		2	0.0978845
MAB_0238	Hypothetical protein	2	1		2	0.297938
MAB_0616	hypothetical protein	4	2		2	0.323356
MAB_3575c	Probable polyketide synthase	2	1		2	0.349999
MAB_1747	Hypothetical protein	2	1		2	0.404197
MAB_3858c	hypothetical protein	2	1		2	0.692449
MAB_4022c	Probable oxidoreductase	2	1		2	0.899583
MAB_4238c	Putative amino acid ABC transporter, permease protein	2	1		2	0.948619
MAB_4139	Putative transcription regulator, ArsR family	432	217		1.99078	0.00118109
MAB_1604	Probable folylpolyglutamate synthase FolC	131	66		1.98485	0.00169891
MAB_2092	hypothetical protein	117	59		1.98305	0.00149591
MAB_4665c	Putative short-chain dehydrogenase/reductase	239	122		1.95902	0.00168152
MAB_3688	Homoserine O-acetyltransferase	52	27		1.92593	0.0012968
MAB_2048c	Probable cytochrome P450	80	42		1.90476	0.00230269
MAB_2777c	Probable triosephosphate isomerase (TpiA)	57	30		1.9	0.00746572
MAB_1437	Probable homoserine kinase (ThrB)	34	18		1.88889	0.00259779
MAB_0008	Hypothetical protein	43	23		1.86957	0.0647269
MAB_4239	Putative pyridoxamine 5'-phosphate oxidase	84	45		1.86667	0.00683661
MAB_1932c	Probable chaperone protein HchA (Hsp31)	41	22		1.86364	0.00577563
MAB_3467c	18 kDa antigen (HSP 16.7)	11790	6338		1.86021	0.425136
MAB_2895c	Putative acyltransferase	13	7		1.85714	0.156373
MAB_4425	Hypothetical protein	160	87		1.83908	0.00829879
MAB_1605	hypothetical protein	62	34		1.82353	0.00654007
MAB_1426	Putative cytochrome P450	51	28		1.82143	0.000807635
MAB_2093	UBA/THIF-type NAD/FAD binding fold	20	11		1.81818	0.0163622
MAB_0382	Glycerol kinase (GlpK)	36	20		1.8	0.0258947
MAB_1733	Hypothetical protein	9	5		1.8	0.150711
MAB_1863	Probable acyl-CoA dehydrogenase FadE	9	5		1.8	0.181748
MAB_0331c	30S ribosomal protein S18.2	9	5		1.8	0.195754
MAB_3377	hypothetical protein	219	122		1.79508	0.00924234
MAB_3778	hypothetical protein	86	48		1.79167	0.0020253
MAB_4410c	PEP phosphonomutase and related enzymes	105	59		1.77966	0.00248019
MAB_1150	Hypothetical protein	173	98		1.76531	0.0199399
MAB_1436	Probable threonine synthase (ThrC)	81	46		1.76087	0.00393761
MAB_3166	hypothetical protein	243	138		1.76087	0.00451257
MAB_4140	hypothetical protein	283	163		1.7362	0.0220953
MAB_2000	Probable penicillin-binding membrane protein PbpB	59	34		1.73529	0.0394896
MAB_3112	hypothetical protein	86	50		1.72	0.0270706
MAB_1407c	Probable oxidoreductase	48	28		1.71429	0.00801401
MAB_2665c	Inositol monophosphatase family protein	60	35		1.71429	0.0577656
MAB_3371c	hypothetical protein	274	160		1.7125	0.0316298
MAB_2664c	Imidazole glycerol phosphate synthase, cyclase subunit HisF	41	24		1.70833	0.0484688
MAB_4666c	hypothetical protein	1618	950		1.70316	0.157167
MAB_2135	NADH-quinone oxidoreductase, B subunit NuoB	17	10		1.7	0.204196
MAB_3836c	hypothetical protein	826	488		1.69262	0.0083321
MAB_4206	Putative amino acid transporter	27	16		1.6875	0.0803298
MAB_0466	Hypothetical protein	79	47		1.68085	0.0591068
MAB_4682c	Hypothetical protein	6009	3591		1.67335	0.0604037
MAB_4569c	Probable fatty-acid-CoA ligase FadD	15	9		1.66667	0.0370701
MAB_1830	Hypothetical protein	5	3		1.66667	0.441094
MAB_2907	hypothetical protein	5	3		1.66667	0.546021
MAB_1722	hypothetical protein	5	3		1.66667	0.589977
MAB_2762	Putative OxpP cycle protein OpcA	5	3		1.66667	0.654022
MAB_0536	Dihydroneopterin aldolase (FolB)	5	3		1.66667	0.720901
MAB_4456	Putative cytochrome P450	33	20		1.65	0.0481162
MAB_3944	hypothetical protein	84	51		1.64706	0.0695205
MAB_2339	Acetylornithine aminotransferase ArgD	28	17		1.64706	0.128817
MAB_0310c	Putative cyclopropane-fatty-acyl-phospholipid synthase	51	31		1.64516	0.0122529
MAB_2904	Probable pyridoxamine 5'-phosphate oxidase	2173	1323		1.64248	0.244203
MAB_2905c	hypothetical protein	403	246		1.63821	0.098278
MAB_1479	Possible thiamineS	131	80		1.6375	0.0851015
MAB_4683c	Hypothetical protein	8891	5456		1.62958	0.223158
MAB_4916c	Putative dihydrolipoamide acyltransferase component	342	211		1.62085	0.0736282
MAB_4007c	Ribonucleoside-diphosphate reductase, beta subunit	141	87		1.62069	0.0804607
MAB_1434	Probable diaminopimelate decarboxylase	110	68		1.61765	0.187422
MAB_1480	Probable cysteine synthase	63	39		1.61538	0.0356869
MAB_3301	hypothetical protein	21	13		1.61538	0.101438
MAB_2903	Hypothetical protein	7789	4856		1.604	0.224573
MAB_1435	Probable homoserine dehydrogenase	101	63		1.60317	0.0845809
MAB_1669	hypothetical protein	117	73		1.60274	0.069977
MAB_2678	Conserved hypothetical protein (putative oxidoreductase	16	10		1.6	0.288561
MAB_2894c	Probable phosphatidylinositol alpha-mannosyltransferase	8	5		1.6	0.29204
MAB_1831	Hypothetical protein	8	5		1.6	0.4712
MAB_2340	Ornithine carbamoyltransferase ArgF	27	17		1.58824	0.141378
MAB_1013	Hypothetical protein	19	12		1.58333	0.17767
MAB_0274c	hypothetical protein	90	57		1.57895	0.165486
MAB_4837c	Possible phosphotransferase	232	147		1.57823	0.0859216
MAB_2214c	Hypothetical protein	280	178		1.57303	0.144386
MAB_3834c	Possible L-lactate dehydrogenase (cytochrome) LldD1	33	21		1.57143	0.13557
MAB_4225c	Acetate kinase (AckA)	11	7		1.57143	0.348053
MAB_1232c	Probable cholesterol oxidase ChoD	11	7		1.57143	0.418291
MAB_0333c	50S ribosomal protein L33	11	7		1.57143	0.52281
MAB_0465	Hypothetical protein	105	67		1.56716	0.161108
MAB_0335	Probable cobalamin synthesis protein	39	25		1.56	0.306465
MAB_4918c	Pyruvate dehydrogenase E1 component alpha subunit	2117	1362		1.55433	0.250694
MAB_3360c	hypothetical protein	87	56		1.55357	0.0335115
MAB_1425	Hypothetical protein	59	38		1.55263	0.221698
MAB_3548c	Putative fatty acid desaturase	192	124		1.54839	0.0492746
MAB_1657c	hypothetical protein	18824	12187		1.5446	0.342938
MAB_2747c	Probable conserved ABC transporter, ATP-binding protein	77	50		1.54	0.119974
MAB_3370	Putative branched-chain amino acid transport protein	80	52		1.53846	0.212723
MAB_1736	Hypothetical protein	63	41		1.53659	0.376778
MAB_1513	Putative holo-[acyl-carrier-protein] synthase	43	28		1.53571	0.287117
MAB_1117c	Hypothetical protein	23599	15371		1.53529	0.694901
MAB_1670	hypothetical protein	46	30		1.53333	0.0990226
MAB_4730	Putative LysR-family transcriptional regulator	320	209		1.5311	0.0711467
MAB_2667c	Imidazole glycerol phosphate synthase	124	81		1.53086	0.0524178
MAB_2760	Probable transaldolase	55	36		1.52778	0.0601075
MAB_0311c	hypothetical protein	90	59		1.52542	0.171431
MAB_2735c	hypothetical protein	47	31		1.51613	0.47881
MAB_3525c	Possible molybdenum cofactor biosynthesis protein MoeB1	201	133		1.51128	0.0699544
MAB_3454	hypothetical protein	415	275		1.50909	0.357131
MAB_1659c	CysN/CysC bifunctional enzyme	27	18		1.5	0.22901
MAB_0742c	Probable thioredoxin ThiX	69	46		1.5	0.269468
MAB_4603c	Probable oxidoreductase	30	20		1.5	0.281147
MAB_1071c	Probable acetyl-/propionyl-CoA carboxylase alpha subunit AccA2	3	2		1.5	0.299243
MAB_1737	Hypothetical protein	3	2		1.5	0.301702
MAB_1427c	Putative cytochrome P450	30	20		1.5	0.318213
MAB_4860c	hypothetical protein	24	16		1.5	0.36774
MAB_2878c	hypothetical protein	21	14		1.5	0.379753
MAB_1864	Probable lipid-transfer protein Ltp1/thiolase	9	6		1.5	0.411098
MAB_2136	NADH-quinone oxidoreductase, C subunit NuoC	6	4		1.5	0.443025
MAB_0947c	Putative luciferase	18	12		1.5	0.454525
MAB_4152c	Hypothetical MCE-family protein	6	4		1.5	0.468068
MAB_0370	hypothetical protein	9	6		1.5	0.4802
MAB_0332c	30s ribosomal protein S14.2	6	4		1.5	0.555182
MAB_0916c	Putative polysaccharide deacetylase	3	2		1.5	0.588978
MAB_1214c	Probable cytochrome P450	3	2		1.5	0.679575
MAB_2893c	hypothetical protein	6	4		1.5	0.712999
MAB_1467c	Probable 1,4-alpha-glucan branching enzyme	3	2		1.5	0.752262
MAB_1792	Hypothetical protein	3	2		1.5	0.854345
MAB_4150c	Hypothetical MCE-family protein	6	4		1.5	0.894956
MAB_4848c	Putative response regulator	3	2		1.5	0.936439
MAB_2516c	hypothetical protein	3	2		1.5	0.950798
MAB_2139	NADH-quinone oxidoreductase, F subunit NuoF	3	2		1.5	0.965703
MAB_2698c	Putative RarD protein	6	4		1.5	0.979152
MAB_2489	hypothetical protein	622	416		1.49519	0.250968
MAB_4393	hypothetical protein	275	184		1.49457	0.472473
MAB_3083c	hypothetical protein	127	85		1.49412	0.203015
MAB_2669c	Histidinol-phosphate aminotransferase (HisC)	310	208		1.49038	0.120486
MAB_3464	Hypothetical protein	1679	1128		1.48848	0.378428
MAB_2778c	Probable phosphoglycerate kinase (PGK)	101	68		1.48529	0.246178
MAB_4875c	Putative transposase/phage integrase	40	27		1.48148	0.497017
MAB_1324	Putative monooxygenase	148	101		1.46535	0.439166
MAB_2772c	Hypothetical protein	63	43		1.46512	0.523231
MAB_4941	Thioredoxin (Trx)	167	114		1.46491	0.383212
MAB_1999	hypothetical protein	101	69		1.46377	0.32904
MAB_2446c	Putative pirin-like protein	38	26		1.46154	0.326676
MAB_3914c	Probable oxidoreductase	251	172		1.4593	0.090728
MAB_2091	Hypothetical protein similar to Patatin	605	416		1.45433	0.584247
MAB_0766	Hypothetical conserved integral membrane protein	865	595		1.45378	0.615549
MAB_4917c	Pyruvate dehydrogenase E1 component beta subunit	960	661		1.45234	0.678743
MAB_4437	Probable acyl-CoA dehydrogenase FadE	106	73		1.45205	0.512177
MAB_1567	Probable HNH endonuclease precursor	45	31		1.45161	0.4712
MAB_2746c	Probable cysteine desulfurase/aminotransferase	29	20		1.45	0.395512
MAB_2305c	hypothetical protein	345	238		1.44958	0.555514
MAB_1035c	hypothetical protein	42	29		1.44828	0.292762
MAB_4205	hypothetical protein	42	29		1.44828	0.311324
MAB_0451c	Possible cysteine synthase	249	172		1.44767	0.154641
MAB_1319	Probable 7,8-didemethyl-8-hydroxy-5-deazariboflavin synthase (FO synthase)	26	18		1.44444	0.112898
MAB_0612c	Probable acetyl-CoA acetyltransferase FadA	13	9		1.44444	0.468953
MAB_4566c	Putative Mce family protein	13	9		1.44444	0.72089
MAB_1296	hypothetical protein	4392	3046		1.44189	0.662697
MAB_2429c	Probable NADH dehydrogenase (NDH)	781	542		1.44096	0.793121
MAB_4409	Probable hydrogen peroxide-inducible genes activator	131	91		1.43956	0.404197
MAB_0452c	Hypothetical protein	1484	1031		1.43938	0.608827
MAB_3407	hypothetical protein	213	148		1.43919	0.569227
MAB_1340	hypothetical protein	549	382		1.43717	0.21336
MAB_1330	Probable pyrroline-5-carboxylate dehydrogenase RocA (aldehyde dehydrogenase family)	73	51		1.43137	0.36811
MAB_2595	Putative pyridoxamine 5'-phosphate oxidase	113	79		1.43038	0.536992
MAB_2490	hypothetical protein	163	114		1.42982	0.359912
MAB_3101c	hypothetical protein	20	14		1.42857	0.546594
MAB_3486	Probable acyl-CoA dehydrogenase	77	54		1.42593	0.375416
MAB_2355c	Putative ABC transporter ATP-binding protein	1850	1299		1.42417	0.633925
MAB_1386	Putative esterase/lipase/beta-lactamase	193	136		1.41912	0.138854
MAB_2666c	Phosphoribosyl isomerase A	95	67		1.41791	0.0914046
MAB_0767c	Putative transcriptional regulator, AraC family	292	206		1.41748	0.19317
MAB_4604c	Putative short-chain dehydrogenase/reductase	85	60		1.41667	0.131836
MAB_2896c	Probable phosphatidylinositol synthase PgsA	17	12		1.41667	0.855865
MAB_0345	Hypothetical protein	526	372		1.41398	0.19808
MAB_3217	Hypothetical protein	12757	9035		1.41195	0.689755
MAB_0686	Putative transcription regulator, TetR family	24	17		1.41176	0.62396
MAB_2529c	hypothetical protein	24	17		1.41176	0.640544
MAB_0089c	hypothetical protein	86	61		1.40984	0.209671
MAB_1397c	hypothetical protein	263	187		1.40642	0.122935
MAB_2773c	Hypothetical protein	365	260		1.40385	0.743006
MAB_3839c	Putative transcriptional regulator, AsnC family	63	45		1.4	0.493117
MAB_4831c	Hypothetical protein	14	10		1.4	0.528776
MAB_3336c	Probable carboxylesterase LipT	14	10		1.4	0.612712
MAB_2596c	hypothetical protein	42	30		1.4	0.699758
MAB_0710	hypothetical protein	308	220		1.4	0.730979
MAB_2140	NADH-quinone oxidoreductase, G subunit NuoG	7	5		1.4	0.739112
MAB_4568c	Putative Mce family protein	14	10		1.4	0.766575
MAB_1374	Probable sugar ABC transporter, permease protein SugB	7	5		1.4	0.781551
MAB_4050c	Probable monooxygenase	7	5		1.4	0.952252
MAB_3891c	Probable transcriptional regulator, LuxR family	471	337		1.39763	0.383212
MAB_3042c	Probable GTP-binding protein HflX	1308	936		1.39744	0.342621
MAB_0448c	Hypothetical protein	602	431		1.39675	0.525672
MAB_4229c	hypothetical protein	81	58		1.39655	0.543884
MAB_0344	Aspartate-semialdehyde dehydrogenase (Asd)	702	504		1.39286	0.754837
MAB_4294	Probable aspartate aminotransferase AspC	1635	1174		1.39267	0.369191
MAB_4539c	Putative acyl-CoA carboxylase alpha subunit AccA	32	23		1.3913	0.246544
MAB_0014	Hypothetical protein	96	69		1.3913	0.793741
MAB_2989	Probable chloramphenicol acetyltransferase	107	77		1.38961	0.168638
MAB_4538c	Putative acyl-CoA dehydrogenase FadE	25	18		1.38889	0.437359
MAB_3359c	hypothetical protein	50	36		1.38889	0.777656
MAB_3104c	hypothetical protein	68	49		1.38776	0.639651
MAB_1341	hypothetical protein	208	150		1.38667	0.504977
MAB_2692c	hypothetical protein	1250	902		1.38581	0.488338
MAB_4792	Putative transcriptional regulator	198	143		1.38462	0.588673
MAB_3939	hypothetical protein	148	107		1.38318	0.153007
MAB_0007	Hypothetical protein	47	34		1.38235	0.436653
MAB_1630c	hypothetical protein	29	21		1.38095	0.867214
MAB_3590c	Probable sensor histidine kinase MtrB	218	158		1.37975	0.287691
MAB_1957	hypothetical protein	1839	1334		1.37856	0.769116
MAB_4240c	Putative membrane protein, MmpL	11	8		1.375	0.383212
MAB_0666	ESAT-6-like protein (10 kDa antigen)	22	16		1.375	0.682225
MAB_0330	Beta-lactamase	11	8		1.375	0.89416
MAB_2890c	Glutamine amidotransferase subunit PdxT	309	225		1.37333	0.888988
MAB_2518	hypothetical protein	195	142		1.37324	0.725556
MAB_1922	hypothetical protein	274	200		1.37	0.573566
MAB_3884	Possible flavoprotein	63	46		1.36957	0.605452
MAB_3868c	DNA-directed RNA polymerase beta' chain	324	237		1.36709	0.769734
MAB_3408c	hypothetical protein	849	622		1.36495	0.743897
MAB_4915c	Hypothetical protein	45	33		1.36364	0.574431
MAB_3844c	Putative short-chain dehydrogenase/reductase	30	22		1.36364	0.72834
MAB_2343	Argininosuccinate lyase ArgH	15	11		1.36364	0.743319
MAB_3831c	Putative glycosyltransferase	15	11		1.36364	0.80109
MAB_2668c	Imidazole glycerol-phosphate dehydratase	365	268		1.36194	0.312979
MAB_2396	Probable acetyltransferase	200	147		1.36054	0.950599
MAB_1812c	Hypothetical protein	155	114		1.35965	0.788628
MAB_0680c	hypothetical protein	91	67		1.35821	0.953402
MAB_1660c	Sulfate adenylate transferase, subunit 2 (CysD)	38	28		1.35714	0.562015
MAB_2967c	hypothetical protein	19	14		1.35714	0.815149
MAB_4596c	Putative Mce family protein	19	14		1.35714	0.86815
MAB_2879c	Probable protein-export membrane protein SecF	50	37		1.35135	0.198533
MAB_4136c	Putative aldehyde dehydrogenase	27	20		1.35	0.75943
MAB_4331c	Putative glyoxalase/bleomycin resistance protein	81	60		1.35	0.799084
MAB_0063c	hypothetical protein	27	20		1.35	0.852844
MAB_1486c	Putative oxidoreductase	74	55		1.34545	0.195046
MAB_0160	Probable 4-oxalocrotonate tautomerase	67	50		1.34	0.695517
MAB_1131	Probable dimethyladenosine transferase (16S rRNA dimethylase)	146	109		1.33945	0.970587
MAB_3591c	DNA-binding response regulator MtrA	786	587		1.33901	0.573178
MAB_3161c	hypothetical protein	79	59		1.33898	0.82616
MAB_4779	Hypothetical protein	436	326		1.33742	0.243116
MAB_0251	Hypothetical protein	131	98		1.33673	0.712089
MAB_4308c	Hypothetical protein	350	262		1.33588	0.699239
MAB_2354	Tyrosyl-tRNA synthetase (TyrS)	132	99		1.33333	0.934818
MAB_4390	Putative ABC transporter, periplasmic substrate-binding	68	51		1.33333	0.235397
MAB_4052c	Putative lipase/esterase	32	24		1.33333	0.261579
MAB_1798	Bacteriophage protein	4	3		1.33333	0.377062
MAB_4072c	hypothetical protein	4	3		1.33333	0.425331
MAB_4364c	Hypothetical protein	4	3		1.33333	0.497017
MAB_3102c	Putative monooxygenase	8	6		1.33333	0.584247
MAB_2338	Acetylglutamate kinase ArgB	36	27		1.33333	0.66582
MAB_1161c	Conserved hypothetical protein (Tat-translocated enzyme Dyp-type peroxidase precursor?)	8	6		1.33333	0.69341
MAB_3121c	hypothetical protein	112	84		1.33333	0.698492
MAB_4422	Putative succinate dehydrogenase, flavoprotein subunit	16	12		1.33333	0.73253
MAB_1553c	Hypothetical protein	20	15		1.33333	0.735537
MAB_3050	Putative glutamate ABC transporter, ATP-binding protein	16	12		1.33333	0.745113
MAB_3305c	hypothetical protein	4	3		1.33333	0.756795
MAB_1032c	Conserved hypothetical protein (Ku70/Ku80 beta-barrel domain protein?)	64	48		1.33333	0.764216
MAB_2094	Hypothetical protein	8	6		1.33333	0.773925
MAB_4567c	Putative Mce family protein	8	6		1.33333	0.781963
MAB_2389	Possible fumarate reductase/succinate dehydrogenase	20	15		1.33333	0.794548
MAB_4420	hypothetical protein	148	111		1.33333	0.797589
MAB_1714	Conserved hypothetical protein (cobalt transport protein?)	4	3		1.33333	0.843617
MAB_1006c	Putative MCE family protein	20	15		1.33333	0.875232
MAB_3857c	Probable enoyl-coa hydratase/isomerase	4	3		1.33333	0.89416
MAB_2710c	Putative kinase ArgK	8	6		1.33333	0.896675
MAB_3452c	Probable carboxylesterase LipT	28	21		1.33333	0.897492
MAB_3476c	Hypothetical protein	8	6		1.33333	0.927399
MAB_1001	hypothetical protein	16	12		1.33333	0.929369
MAB_1376	hypothetical protein	4	3		1.33333	0.936439
MAB_0538	hypothetical protein	4	3		1.33333	0.939337
MAB_4153c	Hypothetical MCE-family protein	8	6		1.33333	0.951583
MAB_4391	Hypothetical protein	24	18		1.33333	0.951583
MAB_2961	Putative menaquinone biosynthesis methyltransferase	12	9		1.33333	0.956029
MAB_1817c	Hypothetical protein	4	3		1.33333	0.956371
MAB_1337c	Putative transcriptional regulator, AraC family	200	150		1.33333	0.960153
MAB_1331	Probable proline dehydrogenase	8	6		1.33333	0.974182
MAB_1009c	Putative MCE family protein	12	9		1.33333	0.983405
MAB_4636	hypothetical protein	12	9		1.33333	0.984139
MAB_3510c	Putative dienelactone hydrolase	168	126		1.33333	0.992114
MAB_1987	Probable 3-deoxy-D-arabino-heptulosonate 7-phosphate synthase AroG	1151	864		1.33218	0.430758
MAB_1272	Hypothetical protein	1185	893		1.32699	0.480374
MAB_4876c	hypothetical protein	301	227		1.32599	0.439167
MAB_1271c	Probable oxidase (copper-binding protein)	188	142		1.32394	0.526747
MAB_3835c	Probable coenzyme PQQ synthesis protein E PqqE	156	118		1.32203	0.970587
MAB_4426	Putative transcription regulator, ArsR family	190	144		1.31944	0.888988
MAB_4266c	hypothetical protein	29	22		1.31818	0.773441
MAB_4822	Conserved hypothetical protein (phage protein?)	83	63		1.31746	0.345965
MAB_1828	Hypothetical protein	83	63		1.31746	0.738777
MAB_1837c	Hypothetical protein	79	60		1.31667	0.90299
MAB_3848c	Elongation factor Tu (EF-Tu)	441	335		1.31642	0.618758
MAB_2331	hypothetical protein	25	19		1.31579	0.922266
MAB_2039	Probable lipase LipH (carboxylesterase)	109	83		1.31325	0.700074
MAB_4864	Putative arsenate reductase	42	32		1.3125	0.903156
MAB_0924c	Putative organic hydroperoxide resistance protein/OsmC-like protein	164	125		1.312	0.286311
MAB_1643	Putative glycosyl hydrolase	101	77		1.31169	0.965642
MAB_2363	hypothetical protein	135	103		1.31068	0.966325
MAB_2499c	Putative hydrolase, alpha/beta fold	76	58		1.31034	0.529981
MAB_2597	hypothetical protein	38	29		1.31034	0.854345
MAB_4785	hypothetical protein	72	55		1.30909	0.84634
MAB_2541c	Probable transcriptional regulatory protein TetR	72	55		1.30909	0.902313
MAB_1381	Putative oxidoreductase EphD	34	26		1.30769	0.782649
MAB_2008	Putative cell division protein FtsQ	17	13		1.30769	0.931079
MAB_4098c	Probable peptide synthetase NRP	17	13		1.30769	0.956371
MAB_0357c	hypothetical protein	1282	982		1.3055	0.984139
MAB_0215	Possible transcriptional regulator	107	82		1.30488	0.383425
MAB_3129c	Conserved hypothetical protein (putative phosphoesterase)	189	145		1.30345	0.824356
MAB_4747	hypothetical protein	203	156		1.30128	0.8695
MAB_2691c	Probable threonine dehydratase biosynthetic	273	210		1.3	0.56887
MAB_3014	Putative FAD-dependent pyridine nucleotide-disulphide oxidoreductase, similar to mercuric reductases protein	13	10		1.3	0.681994
MAB_3589c	Probable conserved lipoprotein LpqB	13	10		1.3	0.898358
MAB_4423	Putative succinate dehydrogenase, iron-sulfur subunit	13	10		1.3	0.982932
MAB_2826c	Orotidine 5'-phosphate decarboxylase PyrF	13	10		1.3	0.987585
MAB_0163c	Probable phosphotransferase	891	686		1.29883	0.932687
MAB_3130c	Ribosome-binding factor A (RbfA)	583	449		1.29844	0.550216
MAB_3078	Putative transcriptional regulator, TetR family	61	47		1.29787	0.844153
MAB_2470c	Catalase/peroxidase (KatG)	48	37		1.2973	0.72242
MAB_4099c	Probable non-ribosomal peptide synthetase	83	64		1.29688	0.868197
MAB_3746c	hypothetical protein	35	27		1.2963	0.641535
MAB_0009	Hypothetical protein	35	27		1.2963	0.787253
MAB_4555c	Possible glyoxalase/bleomycin resistance protein/ dioxygenase	92	71		1.29577	0.82522
MAB_1451	ATP synthase alpha chain AtpA	57	44		1.29545	0.843938
MAB_4784	hypothetical protein	79	61		1.29508	0.852844
MAB_1274	Putative ABC transporter, permease protein	44	34		1.29412	0.714506
MAB_3080	Putative antibiotic biosynthesis monooxygenase	88	68		1.29412	0.869209
MAB_3339	Putative sensory transduction protein	22	17		1.29412	0.937869
MAB_4841	Putative transcriptional regulator, ArsR family	110	85		1.29412	0.944935
MAB_4027	Transcriptional regulator (TetR/AcrR family).	66	51		1.29412	0.975002
MAB_3099c	Putative transcriptional regulator, AsnC family	22	17		1.29412	0.981908
MAB_3587c	hypothetical protein	141	109		1.29358	0.572253
MAB_0270c	Hypothetical protein	53	41		1.29268	0.997391
MAB_3581c	hypothetical protein	31	24		1.29167	0.853768
MAB_3058	Hypothetical protein	2448	1898		1.28978	0.771058
MAB_3460c	hypothetical protein	112	87		1.28736	0.74015
MAB_4874c	Putative transposase/phage integrase	9	7		1.28571	0.572253
MAB_4146c	Hypothetical MCE-family protein	9	7		1.28571	0.61533
MAB_0907	Putative phenylacetic acid degradation protein PaaB/phenylacetate-CoA oxygenase, PaaH subunit	9	7		1.28571	0.770448
MAB_1097	hypothetical protein	9	7		1.28571	0.859768
MAB_4361	Hypothetical fumarylacetoacetate hydrolase family	36	28		1.28571	0.862573
MAB_2966c	Possible hemoglobine-related protein HMP	18	14		1.28571	0.96944
MAB_0899c	Possible ethyl tert-butyl ether degradation protein EthD	9	7		1.28571	0.97723
MAB_1573c	hypothetical protein	420	327		1.2844	0.454587
MAB_3068c	Possible transcriptional regulatory protein	95	74		1.28378	0.805304
MAB_3041	Putative biotin sulfoxide reductase BisC	118	92		1.28261	0.592256
MAB_1583	ATP-dependent Clp protease ATP-binding subunit ClpX	1053	821		1.28258	0.841617
MAB_0456	Hypothetical protein	91	71		1.28169	0.978443
MAB_2849c	Conserved hypothetical protein (aminodeoxychorismate lyase?)	41	32		1.28125	0.955527
MAB_0763c	Probable oxidoreductase	73	57		1.2807	0.488021
MAB_2829c	hypothetical protein	32	25		1.28	0.845783
MAB_1409c	Putative drug antiporter protein precursor	1070	836		1.2799	0.806971
MAB_3024	hypothetical protein	1796	1404		1.2792	0.601693
MAB_0800	Hypothetical protein	3021	2363		1.27846	0.595895
MAB_2317c	hypothetical protein	124	97		1.27835	0.96015
MAB_1988c	Probable serine/threonine protein kinase	199	156		1.27564	0.542318
MAB_1668	PhoH-like protein	366	287		1.27526	0.519114
MAB_2021c	Putative carboxymuconolactone decarboxylase	116	91		1.27473	0.375693
MAB_0479	Putative regulatory protein, MarR	93	73		1.27397	0.927071
MAB_3873c	hypothetical protein	121	95		1.27368	0.516441
MAB_0782	Hypothetical protein	121	95		1.27368	0.625783
MAB_1966c	Probable ubiquinol-cytochrome c reductase cytochrome b subunit	42	33		1.27273	0.55963
MAB_4051c	hypothetical protein	14	11		1.27273	0.901203
MAB_2748c	hypothetical protein	84	66		1.27273	0.932465
MAB_1672	GTP-binding protein Era homolog	47	37		1.27027	0.914227
MAB_0378	Probable lipid-transfer protein Ltp1/thiolase	33	26		1.26923	0.934535
MAB_0621c	Probable dehydrogenase/dehydratase (MaoC family)	19	15		1.26667	0.710939
MAB_4721	Hypothetical protein	561	443		1.26637	0.909917
MAB_1595	Probable ferredoxin oxidoreductase, beta subunit	62	49		1.26531	0.458349
MAB_3786c	Hypothetical protein	5449	4309		1.26456	0.569244
MAB_0159	Hypothetical 2-nitropropane dioxygenase	153	121		1.26446	0.704292
MAB_3082	hypothetical protein	24	19		1.26316	0.533121
MAB_4947	Beta-lactamase-like protein	48	38		1.26316	0.806971
MAB_3985c	hypothetical protein	120	95		1.26316	0.939337
MAB_1307c	Putative pterin-4-alpha-carbinolamine dehydratase	101	80		1.2625	0.973985
MAB_4713	Similarity with Glyoxalase/Bleomycin resistance protein	313	248		1.2621	0.764491
MAB_1297c	hypothetical protein	1442	1144		1.26049	0.50232
MAB_1273	Possible cysteine synthase A CysK2	155	123		1.26016	0.678606
MAB_4599c	Putative Mce family protein	34	27		1.25926	0.842728
MAB_2428	Putative urease accessory protein (UreH?)	68	54		1.25926	0.844055
MAB_4421	Putative succinate dehydrogenase	68	54		1.25926	0.995
MAB_0470c	Putative hydrolase (alpha/beta hydrolase fold)	146	116		1.25862	0.754748
MAB_4080c	hypothetical protein	1564	1243		1.25825	0.887683
MAB_4006	Putative lipase/esterase/beta-lactamase	39	31		1.25806	0.866852
MAB_2793c	Putative transcriptional regulator	39	31		1.25806	0.966325
MAB_4620c	Hypothetical protein	239	190		1.25789	0.632563
MAB_2850c	Putative Holliday junction resolvase	83	66		1.25758	0.868197
MAB_1276c	hypothetical protein	83	66		1.25758	0.794548
MAB_2328c	hypothetical protein	1089	866		1.25751	0.981222
MAB_4079	Hypothetical carboxyvinyl-carboxyphosphonate phosphorylmutase	630	501		1.25749	0.78433
MAB_2213	Putative thioesterase	44	35		1.25714	0.950798
MAB_4201c	Putative transcriptional regulator, TetR family	176	140		1.25714	0.976379
MAB_1584	hypothetical protein	181	144		1.25694	0.889761
MAB_3785c	Probable conserved lipoprotein LppF	1073	854		1.25644	0.894956
MAB_1496c	Putative FAD-binding monooxygenase	314	250		1.256	0.5209
MAB_4627	Hypothetical protein	54	43		1.25581	0.820112
MAB_0410c	Probable anion transporter ATPase	830	661		1.25567	0.651034
MAB_3913	Putative translocator	1407	1121		1.25513	0.66932
MAB_2380c	Putative transcriptional regulator, TetR family	202	161		1.25466	0.707299
MAB_1408c	Putative short-chain dehydrogenase/reductase	345	275		1.25455	0.858897
MAB_3017	Conserved hypothetical protein (endoribonuclease?)	712	568		1.25352	0.739818
MAB_1342	Probable fatty-acid-CoA ligase FadD	169	135		1.25185	0.973777
MAB_4621c	Putative acetyltransferase	1069	854		1.25176	0.934818
MAB_0409	Putative transcriptional regulator WhiB	14099	11273		1.25069	0.534919
MAB_3980	hypothetical protein	524	419		1.2506	0.666403
MAB_0097	Conserved hypothetical protein (PHP domain protein)	180	144		1.25	0.567825
MAB_2156	Probable peptidase	5	4		1.25	0.4526
MAB_3319	hypothetical protein	20	16		1.25	0.462483
MAB_2715c	hypothetical protein	175	140		1.25	0.5209
MAB_2183	hypothetical protein	45	36		1.25	0.525186
MAB_4234c	Putative FMNH2-utilizing oxygenase	10	8		1.25	0.548091
MAB_0101	Probable cytochrome P450	5	4		1.25	0.610422
MAB_2825	hypothetical protein	15	12		1.25	0.614479
MAB_3900c	hypothetical protein	40	32		1.25	0.625384
MAB_1625	hypothetical protein	5	4		1.25	0.648904
MAB_0036c	Probable cell division protein RodA	10	8		1.25	0.668251
MAB_0949c	Hypothetical aminotransferase	5	4		1.25	0.722127
MAB_0173	UbiA prenyltransferase family protein	20	16		1.25	0.744004
MAB_3827c	Ethanolamine ammonia-lyase, small subunit	10	8		1.25	0.75351
MAB_2623c	Branched-chain amino acid ABC transporter (LivG)	10	8		1.25	0.788229
MAB_3117c	Possible 4'-phosphopantetheinyl transferase	5	4		1.25	0.807117
MAB_4798	hypothetical protein	5	4		1.25	0.809588
MAB_2761	Glucose-6-phosphate 1-dehydrogenase	10	8		1.25	0.817722
MAB_0263	Possible osmoprotectant (glycine betaine/ carnitine/choline/l-proline) ABC transporter ProW	5	4		1.25	0.847824
MAB_1624	hypothetical protein	20	16		1.25	0.860655
MAB_2184	hypothetical protein	10	8		1.25	0.866525
MAB_4335	Putative short-chain dehydrogenase/reductase	20	16		1.25	0.893805
MAB_3145	Conserved hypothetical protein (cobalt transport?)	5	4		1.25	0.89416
MAB_2372	Probable GTP-binding protein EngA	15	12		1.25	0.900201
MAB_3550c	hypothetical protein	10	8		1.25	0.90468
MAB_1215c	Probable oxidoreductase	5	4		1.25	0.946182
MAB_1320c	Hypothetical protein	15	12		1.25	0.946432
MAB_0638c	Putative CDP-diacylglycerol--serine O-phosphatidyltransferase	20	16		1.25	0.955001
MAB_4386	Putative transporter	5	4		1.25	0.970587
MAB_4169	Possible lipid carrier protein or keto acyl-COA thiolase	5	4		1.25	0.981082
MAB_0446c	Hypothetical protein	694	556		1.2482	0.601693
MAB_0881	Hypothetical tRNA/rRNA methyltransferase	156	125		1.248	0.692553
MAB_0561	hypothetical protein	762	611		1.24714	0.948257
MAB_0440	hypothetical protein	182	146		1.24658	0.687251
MAB_0449	Probable copper-transporting ATPase	341	274		1.24453	0.891975
MAB_1989c	Hypothetical protein	56	45		1.24444	0.772325
MAB_3376	hypothetical protein	266	214		1.24299	0.660955
MAB_1472c	Putative nicotinamidase/pyrazinamidase	41	33		1.24242	0.472789
MAB_2540c	Putative Short-chain dehydrogenase/reductase	41	33		1.24242	0.831312
MAB_1452	ATP synthase gamma subunit AtpG	36	29		1.24138	0.916151
MAB_2956	hypothetical protein	4004	3227		1.24078	0.720269
MAB_1819c	Hypothetical protein	201	162		1.24074	0.632182
MAB_4329c	hypothetical protein	31	25		1.24	0.913418
MAB_1973	hypothetical protein	254	205		1.23902	0.966706
MAB_4769c	Probable conserved membrane protein, MmpS	68	55		1.23636	0.946596
MAB_2526c	hypothetical protein	220	178		1.23596	0.83062
MAB_0088c	Putative oxidoreductase	42	34		1.23529	0.747715
MAB_2780c	Putative transporter	1955	1583		1.235	0.820024
MAB_0077	Putative transcriptional regulator, IclR family	121	98		1.23469	0.926936
MAB_0868c	hypothetical protein	221	179		1.23464	0.488021
MAB_0455	Hypothetical protein	322	261		1.23372	0.57972
MAB_0198	hypothetical protein	111	90		1.23333	0.622298
MAB_1931c	hypothetical protein	37	30		1.23333	0.786371
MAB_3378c	Conserved hypothetical protein (transferase?)	164	133		1.23308	0.671772
MAB_3615	hypothetical protein	32	26		1.23077	0.529967
MAB_1277	Conserved hypothetical protein (transferase?)	16	13		1.23077	0.586498
MAB_0393	Possible methyltransferase	16	13		1.23077	0.684114
MAB_0005	hypothetical protein	16	13		1.23077	0.828489
MAB_2807	Major facilitator superfamily MFS_1	64	52		1.23077	0.907869
MAB_1233c	hypothetical protein	16	13		1.23077	0.934535
MAB_3043c	Probable diaminopimelate epimerase (DapF epimerase)	628	511		1.22896	0.970587
MAB_2957c	Putative transcriptional regulator, TetR family	1897	1544		1.22863	0.663739
MAB_4204	Probable copper amine oxidase	129	105		1.22857	0.738219
MAB_0171	Conserved hypothetical protein (galactofuranosyl transferase?)	43	35		1.22857	0.997425
MAB_2588	Hypothetical protein	97	79		1.22785	0.826813
MAB_0487	Probable cold shock protein A (CspA)	16077	13098		1.22744	0.725698
MAB_1259c	hypothetical protein	27	22		1.22727	0.727728
MAB_3747c	hypothetical protein	119	97		1.2268	0.865464
MAB_0144c	Putative oxidoreductase EphD	65	53		1.22642	0.866373
MAB_0450c	Putative ABC transport system membrane protein	65	53		1.22642	0.995226
MAB_4624	Putative phenylacetic acid degradation protein	49	40		1.225	0.483634
MAB_3468	Putative transcriptional regulator, MerR family	98	80		1.225	0.87039
MAB_0857	Putative monooxygenase	251	205		1.22439	0.658719
MAB_0925c	Putative transcriptional regulator, MarR family	164	134		1.22388	0.810351
MAB_2749c	Putative FeS assembly protein SufB	247	202		1.22277	0.740779
MAB_1867	hypothetical protein	11	9		1.22222	0.381828
MAB_4447	Sulfate ABC transporter, periplasmic protein	11	9		1.22222	0.400921
MAB_4162c	Putative 2-nitropropane dioxygenase	11	9		1.22222	0.497017
MAB_0826c	Possible esterase LipW	11	9		1.22222	0.512936
MAB_2897c	Conserved hypothetical protein (HIT family?)	44	36		1.22222	0.577027
MAB_1115	Hypothetical protein	22	18		1.22222	0.609703
MAB_1104c	Hypothetical protein	22	18		1.22222	0.64354
MAB_1269	hypothetical protein	11	9		1.22222	0.673852
MAB_0374c	hypothetical protein	11	9		1.22222	0.792783
MAB_4830c	hypothetical protein	11	9		1.22222	0.878967
MAB_1375	Probable sugar ABC transporter, ATP-binding protein SugC	11	9		1.22222	0.888723
MAB_2732	hypothetical protein	11	9		1.22222	0.903198
MAB_2585	Probable L-ectoine synthase	11	9		1.22222	0.926936
MAB_1034c	hypothetical protein	22	18		1.22222	0.952448
MAB_0329	DNA polymerase III, epsilon subunit (DnaQ)	105	86		1.22093	0.894646
MAB_4053c	Putative short chain dehydrogenase/reductase	260	213		1.22066	0.862573
MAB_3084c	Dihydrodipicolinate synthase DapA	1057	866		1.22055	0.528427
MAB_4144	hypothetical protein	3496	2865		1.22024	0.966325
MAB_2714c	hypothetical protein	50	41		1.21951	0.541672
MAB_1478	hypothetical protein	89	73		1.21918	0.781963
MAB_2550c	Probable fatty acid desaturase	529	434		1.21889	0.90468
MAB_3081	Short-chain dehydrogenase/reductase	39	32		1.21875	0.889833
MAB_2834c	Conserved hypothetical protein (methyltransferase?)	442	363		1.21763	0.8748
MAB_2149	Hypothetical protein	45	37		1.21622	0.921551
MAB_3695	Hypothetical protein	490	403		1.21588	0.486631
MAB_2891c	Probable acyl-CoA thioesterase II (TesB2)	1332	1096		1.21533	0.45285
MAB_1862	Conserved hypothetical protein (L-carnitine dehydratase?)	17	14		1.21429	0.542318
MAB_3977c	Conserved hypothetical protein (phosphoglycerate mutase?)	17	14		1.21429	0.61335
MAB_0849c	hypothetical protein	17	14		1.21429	0.678743
MAB_1829	Hypothetical protein	17	14		1.21429	0.753722
MAB_4231	Beta-lactamase-like protein	68	56		1.21429	0.79426
MAB_2251	hypothetical protein	187	154		1.21429	0.864341
MAB_1675	DNA repair protein RecO	183	151		1.21192	0.530308
MAB_2269c	Putative transcriptional regulator, MerR family	63	52		1.21154	0.770448
MAB_3466c	Hypothetical protein	7325	6047		1.21134	0.41025
MAB_2512	Conserved hypothetical protein (sulfate transporter/antisigma-factor antagonist STAS?)	436	360		1.21111	0.425608
MAB_2131	Probable phosphoribosyl-ATP pyrophosphatase	1521	1256		1.21099	0.587875
MAB_0866	Probable molybdopterin-converting factor subunit 2 (MoaE)	23	19		1.21053	0.572968
MAB_2711c	Probable methylmalonyl-CoA mutase large subunit MutB	23	19		1.21053	0.878088
MAB_4045c	Probable ATP-binding protein ABC transporter	23	19		1.21053	0.880523
MAB_3753c	hypothetical protein	7068	5839		1.21048	0.598241
MAB_1603	Valyl-tRNA synthetase	432	357		1.21008	0.443025
MAB_4532c	hypothetical protein	7955	6580		1.20897	0.113653
MAB_2381	Probable oxidoreductase	139	115		1.2087	0.526786
MAB_1720	Putative two-component system response regulator	29	24		1.20833	0.443025
MAB_1292c	Probable O-methyltransferase OMT	29	24		1.20833	0.600885
MAB_3218	Hypothetical protein	6172	5110		1.20783	0.570422
MAB_1958c	hypothetical protein	791	655		1.20763	0.601693
MAB_0276	Probable cytochrome P450	35	29		1.2069	0.610489
MAB_4619	Probable citrate synthase	35	29		1.2069	0.620865
MAB_1116	hypothetical protein	263	218		1.20642	0.868031
MAB_3113	hypothetical protein	41	34		1.20588	0.596038
MAB_1424c	Putative transcriptional regulator, TetR family	41	34		1.20588	0.869008
MAB_1493c	Probable enoyl-CoA hydratase/isomerase	170	141		1.20567	0.506397
MAB_1644	hypothetical protein	47	39		1.20513	0.692239
MAB_0859	hypothetical protein	65	54		1.2037	0.8695
MAB_3512	Putative glutaredoxin-like protein	83	69		1.2029	0.41091
MAB_2594	Hypothetical protein	268	223		1.20179	0.570892
MAB_1430c	Putative transcriptional regulator, TetR family	143	119		1.20168	0.88771
MAB_2845	Probable trans-aconitate methyltransferase	1681	1399		1.20157	0.779624
MAB_1531c	hypothetical protein	155	129		1.20155	0.487973
MAB_2386	Putative transcriptional regulator, ArsR family	239	199		1.20101	0.855865
MAB_3219	hypothetical protein	3321	2766		1.20065	0.432516
MAB_1201c	Hypothetical transcription elongation factor GreA	22379	18643		1.2004	0.0804956
MAB_0950c	Putative amino acid permease family protein	6	5		1.2	0.249678
MAB_0630	hypothetical protein	6	5		1.2	0.325388
MAB_4600c	Putative YrbE family protein	24	20		1.2	0.341997
MAB_3880	Probable lipase/esterase LipG	24	20		1.2	0.398689
MAB_0262	Probable amino acid ABC transporter, ATP-binding	12	10		1.2	0.425608
MAB_4709c	Putative transcriptional regulator, AraC family	42	35		1.2	0.436653
MAB_0323c	Putative cobyric acid synthase CobQ2	12	10		1.2	0.443025
MAB_1059c	Conserved hypothetical protein (luciferase?)	12	10		1.2	0.45285
MAB_0202c	Probable glycosyl transferase	18	15		1.2	0.461872
MAB_1160	Conserved hypothetical protein (Tat-translocated enzyme Dyp-type peroxidase precursor?)	6	5		1.2	0.536992
MAB_4762	hypothetical protein	66	55		1.2	0.542109
MAB_2619	Probable lipid-transfer protein Ltp1 (thiolase?)	12	10		1.2	0.59967
MAB_2332c	Putative methylated-DNA:protein-cysteine methyltransferase	12	10		1.2	0.610422
MAB_2394	hypothetical protein	90	75		1.2	0.61533
MAB_4367c	Hypothetical biphenyl dioxygenase beta subunit	18	15		1.2	0.617801
MAB_4016c	Hypothetical protein	6	5		1.2	0.619049
MAB_1168	Conserved hypothetical protein (phosphatase?)	6	5		1.2	0.622795
MAB_1483	hypothetical protein	54	45		1.2	0.638844
MAB_3214c	hypothetical protein	42	35		1.2	0.640201
MAB_2906c	hypothetical protein	12	10		1.2	0.662697
MAB_3123	Putative acyl-CoA dehydrogenase	12	10		1.2	0.667504
MAB_4036	hypothetical protein	6	5		1.2	0.679191
MAB_3865	hypothetical protein	24	20		1.2	0.714874
MAB_4879c	Putative phosphatase	6	5		1.2	0.763861
MAB_0312c	Enolase (Eno)	18	15		1.2	0.764999
MAB_0736	Hypothetical protein	12	10		1.2	0.778651
MAB_0900c	Putative phenylacetic acid degradation protein PaaN	24	20		1.2	0.800209
MAB_3941c	hypothetical protein	60	50		1.2	0.879423
MAB_0527c	Possible monooxygenase (luciferase-like)	6	5		1.2	0.934535
MAB_4365c	Putative dihydrodiol dehydrogenase	6	5		1.2	0.969727
MAB_4940	Thioredoxin reductase (TrxB)	253	211		1.19905	0.846757
MAB_0754c	Probable fatty acid desaturase	1100	918		1.19826	0.382002
MAB_0462c	hypothetical protein	133	111		1.1982	0.846208
MAB_4681c	hypothetical protein	127	106		1.19811	0.72242
MAB_3630c	hypothetical protein	103	86		1.19767	0.693589
MAB_4871	hypothetical protein	85	71		1.19718	0.607666
MAB_2959	Putative acetyltransferase	79	66		1.19697	0.601355
MAB_2646c	hypothetical protein	73	61		1.19672	0.621531
MAB_1820c	Putative resolvase	426	356		1.19663	0.900201
MAB_3465	Putative sulfate transporter/antisigma-factor	11679	9760		1.19662	0.334576
MAB_3428c	Probable RNA polymerase sigma-C factor	122	102		1.19608	0.770834
MAB_2670c	Histidinol dehydrogenase (HisD)	1307	1093		1.19579	0.605078
MAB_4267c	hypothetical protein	141	118		1.19492	0.961521
MAB_4230c	F420-dependent glucose-6-phosphate dehydrogenase	184	154		1.19481	0.390115
MAB_2528c	hypothetical protein	43	36		1.19444	0.564725
MAB_4279	Hypothetical protein	215	180		1.19444	0.636574
MAB_0458	Hypothetical protein	43	36		1.19444	0.826741
MAB_0162c	hypothetical protein	240	201		1.19403	0.4611
MAB_0504c	hypothetical protein	37	31		1.19355	0.60244
MAB_4570c	Probable enoyl-CoA hydratase/isomerase	37	31		1.19355	0.769746
MAB_1343	Conserved hypothetical protein (nuclease?)	654	548		1.19343	0.853768
MAB_2105c	hypothetical protein	31	26		1.19231	0.696456
MAB_2717c	hypothetical protein	1176	987		1.19149	0.764484
MAB_3809c	Probable cutinase Cut4	156	131		1.19084	0.407452
MAB_4142c	hypothetical protein	25	21		1.19048	0.560396
MAB_2390	Hypothetical protein	75	63		1.19048	0.824364
MAB_4328c	hypothetical protein	244	205		1.19024	0.880266
MAB_1896c	Hypothetical protein	69	58		1.18966	0.661513
MAB_0216	hypothetical protein	44	37		1.18919	0.584247
MAB_3862	Putative transcriptional regulator, ArsR family	88	74		1.18919	0.843095
MAB_4724	Sodium/calcium exchanger family protein	63	53		1.18868	0.870455
MAB_2477c	Probable monooxygenase	120	101		1.18812	0.291908
MAB_0709	hypothetical protein	38	32		1.1875	0.400775
MAB_0441	hypothetical protein	38	32		1.1875	0.671939
MAB_0705	hypothetical protein	317	267		1.18727	0.437359
MAB_4786c	Hypothetical protein	96	81		1.18519	0.534709
MAB_2398	Putative phosphatidylglycerophosphate synthase PgsA2	64	54		1.18519	0.572968
MAB_2741	hypothetical protein	96	81		1.18519	0.960449
MAB_1495	Probable oxidoreductase	32	27		1.18519	0.964879
MAB_1125c	Hypothetical acetyltransferase, GNAT family	4765	4021		1.18503	0.468134
MAB_3696c	Putative transcriptional regulator	679	573		1.18499	0.901203
MAB_2133	Probable response regulator	218	184		1.18478	0.77453
MAB_1458	hypothetical protein	1389	1173		1.18414	0.438349
MAB_0115c	hypothetical protein	5341	4513		1.18347	0.677273
MAB_3586c	Putative transcriptional regulator, TetR family	71	60		1.18333	0.603711
MAB_1209	Probable short-chain Z-isoprenyl diphosphate synthetase	71	60		1.18333	0.698492
MAB_0545	Protein lsr2 precursor	3235	2734		1.18325	0.348644
MAB_2617c	Probable cytochrome c oxidase subunit I	84	71		1.1831	0.4143
MAB_0372	hypothetical protein	13	11		1.18182	0.365825
MAB_0692c	Probable sugar transporter	13	11		1.18182	0.377615
MAB_0303	Putative dioxygenase (1H-3-hydroxy-4-oxoquinaldine 2,4-dioxygenase)	13	11		1.18182	0.483784
MAB_3457	hypothetical protein	13	11		1.18182	0.526533
MAB_1012c	Putative YrbE family protein	52	44		1.18182	0.578154
MAB_4268c	Hypothetical protein	13	11		1.18182	0.593499
MAB_2265c	Probable L-ectoine synthase	13	11		1.18182	0.594003
MAB_1176c	hypothetical protein	78	66		1.18182	0.624095
MAB_0669	Hypothetical PPE-family protein	26	22		1.18182	0.678743
MAB_4597c	Putative Mce family protein	13	11		1.18182	0.809588
MAB_2352	Putative 3-methyladenine DNA glycosylase	52	44		1.18182	0.8695
MAB_0023	Transcriptional regulator, LysR family	358	303		1.18152	0.887683
MAB_4877c	hypothetical protein	698	591		1.18105	0.976628
MAB_4326c	hypothetical protein	641	543		1.18048	0.991984
MAB_4648	Putative TetR-family transcriptional regulator	72	61		1.18033	0.555514
MAB_4324c	Putative acetyltransferase, GNAT	4390	3720		1.18011	0.409237
MAB_2132	Probable ATP phosphoribosyltransferase	932	790		1.17975	0.488002
MAB_3682c	hypothetical protein	289	245		1.17959	0.727728
MAB_3860c	Probable acyl-CoA dehydrogenase FadE	158	134		1.1791	0.981222
MAB_3066c	hypothetical protein	404	343		1.17784	0.934535
MAB_4764c	hypothetical protein	53	45		1.17778	0.618396
MAB_1368	hypothetical protein	53	45		1.17778	0.690471
MAB_3668	hypothetical protein	299	254		1.17717	0.706495
MAB_1138c	Putative transcriptional regulator, MarR family	20	17		1.17647	0.389582
MAB_3700c	hypothetical protein	20	17		1.17647	0.597169
MAB_2764c	Putative transcriptional regulator, LysR family	20	17		1.17647	0.630582
MAB_2716c	Probable manganese transport transmembrane protein	60	51		1.17647	0.664861
MAB_4775c	hypothetical protein	494	420		1.17619	0.678743
MAB_3942	hypothetical protein	87	74		1.17568	0.784226
MAB_1923c	hypothetical protein	161	137		1.17518	0.907055
MAB_1183	Conserved hypothetical protein (rhodanese-like)	47	40		1.175	0.458185
MAB_0755c	Hypothetical protein	2001	1703		1.17499	0.82642
MAB_3033	hypothetical protein	572	487		1.17454	0.862573
MAB_0165	Putative acyltransferase	283	241		1.17427	0.927382
MAB_1485	HAM1 protein homolog (NTPase)	27	23		1.17391	0.478203
MAB_0049	ESAT-6-like protein	27	23		1.17391	0.583672
MAB_2118	Hypothetical protein	88	75		1.17333	0.764216
MAB_2833	Probable beta-lactamase	129	110		1.17273	0.337887
MAB_2860c	hypothetical protein	34	29		1.17241	0.483373
MAB_3167c	Penicillin-binding protein, putative	75	64		1.17188	0.410707
MAB_4394	Conserved hypothetical protein (allophanate hydrolase?)	662	565		1.17168	0.83062
MAB_3658c	Putative peptidase/amidohydrolase	41	35		1.17143	0.50572
MAB_0845	Probable fatty-acid-CoA racemase Far	41	35		1.17143	0.562015
MAB_4451c	Conserved hypothetical protein (hydrolase?)	82	70		1.17143	0.931208
MAB_4295c	Probable UDP-glucose 6-dehydrogenase (UdgA)	89	76		1.17105	0.416121
MAB_2855c	hypothetical protein	89	76		1.17105	0.597212
MAB_1848	Hypothetical protein	159	136		1.16912	0.52735
MAB_0539	hypothetical protein	104	89		1.16854	0.28581
MAB_0825	Hypothetical peptidase	7	6		1.16667	0.285647
MAB_1227	Putative ABC transporter, permease protein	7	6		1.16667	0.342567
MAB_3627c	Possible oxidoreductase	7	6		1.16667	0.419876
MAB_2988	Conserved hypothetical protein (putative exonuclease)	35	30		1.16667	0.435244
MAB_0078	Putative lipase/esterase	21	18		1.16667	0.471377
MAB_2229c	Hypothetical PE family protein	35	30		1.16667	0.531487
MAB_0600	Probable acetyl-CoA acetyltransferase FadA	21	18		1.16667	0.541941
MAB_1014c	Probable glycosyl transferase	7	6		1.16667	0.567042
MAB_4675c	Acyl-protein synthetase	7	6		1.16667	0.567825
MAB_4616c	Probable transcriptional regulator protein	7	6		1.16667	0.573178
MAB_2165	Probable acetolactate synthase, large subunit	21	18		1.16667	0.584247
MAB_4680c	Putative short-chain dehydrogenase/reductase	21	18		1.16667	0.602763
MAB_4192	hypothetical protein	14	12		1.16667	0.620865
MAB_0500c	hypothetical protein	7	6		1.16667	0.659276
MAB_4069c	hypothetical protein	14	12		1.16667	0.660955
MAB_0392c	hypothetical protein	28	24		1.16667	0.669904
MAB_3011	Hypothetical protein	21	18		1.16667	0.684322
MAB_1471c	Probable ATP-dependent helicase DinG	7	6		1.16667	0.764484
MAB_3089c	hypothetical protein	7	6		1.16667	0.780323
MAB_0943	hypothetical protein	42	36		1.16667	0.809588
MAB_3882c	Glycerol-3-phosphate dehydrogenase 1 GlpD1	49	42		1.16667	0.956029
MAB_4560	Alcohol dehydrogenase B (AdhB)	63	54		1.16667	0.969106
MAB_1826	hypothetical protein	56	48		1.16667	0.981491
MAB_3626c	Possible biotin--acetyl-CoA-carboxylase ligase (BirA bifunctional protein)	91	78		1.16667	0.989302
MAB_0259c	Putative short-chain dehydrogenase/reductase	71	61		1.16393	0.591291
MAB_4902c	hypothetical protein	356	306		1.1634	0.331006
MAB_3263c	hypothetical protein	129	111		1.16216	0.339019
MAB_2616c	Glyoxalase/bleomycin resistance protein	36	31		1.16129	0.471316
MAB_4793c	Major facilitator superfamily	36	31		1.16129	0.512504
MAB_0280	hypothetical protein	36	31		1.16129	0.659276
MAB_0032	Glutamine amidotransferase of anthranilate synthase component II (PabA)	839	723		1.16044	0.829644
MAB_0942	Putative transcriptional regulator, AraC family	152	131		1.16031	0.305416
MAB_1217c	Putative transcriptional regulator, TetR family	29	25		1.16	0.515215
MAB_3405	Putative short chain dehydrogenase/reductase	109	94		1.15957	0.681994
MAB_3681	Probable penicillin-binding protein DacB1	153	132		1.15909	0.382664
MAB_0515	hypothetical protein	212	183		1.15847	0.686318
MAB_3509c	Hypothetical protein	228930	197712		1.1579	0.358692
MAB_3706	hypothetical protein	22	19		1.15789	0.36116
MAB_3863	hypothetical protein	66	57		1.15789	0.764216
MAB_0376	Conserved hypothetical protein (peptidase?)	66	57		1.15789	0.893528
MAB_3489c	Putative acyl-CoA synthetase FadD	81	70		1.15714	0.2515
MAB_1453	ATP synthase beta subunit AtpD	59	51		1.15686	0.693969
MAB_3172c	hypothetical protein	332	287		1.15679	0.957449
MAB_1106c	Hypothetical protein	74	64		1.15625	0.250914
MAB_1107c	Hypothetical protein	193	167		1.15569	0.46046
MAB_2449	hypothetical protein	104	90		1.15556	0.650024
MAB_1200	hypothetical protein	387	335		1.15522	0.950798
MAB_3292c	DNA-binding protein HU homolog (Histone-like)	26949	23328		1.15522	0.0494969
MAB_2392	Putative transcriptional regulator, TetR	15	13		1.15385	0.382769
MAB_2366	Tyrosine recombinase XerD	15	13		1.15385	0.424539
MAB_2316	Probable acid-CoA ligase	30	26		1.15385	0.433806
MAB_4882c	Putative phosphatase	15	13		1.15385	0.44229
MAB_3302	Probable major facilitator superfamily	15	13		1.15385	0.447395
MAB_1282	Hypothetical protein	75	65		1.15385	0.477195
MAB_3526c	hypothetical protein	45	39		1.15385	0.528776
MAB_2361	DNA repair protein RecN	15	13		1.15385	0.605779
MAB_3905	Hypothetical protein	15	13		1.15385	0.609703
MAB_1421	hypothetical protein	30	26		1.15385	0.734101
MAB_3971	hypothetical protein	527	457		1.15317	0.694244
MAB_4330	Putative TetR-family transcriptional regulator	68	59		1.15254	0.497652
MAB_2846	Probable transcriptional regulator, TetR family	393	341		1.15249	0.716093
MAB_0587	Probable acetamidase/formamidase	53	46		1.15217	0.943367
MAB_4919	Putative transcriptional regulator, AsnC family	144	125		1.152	0.95796
MAB_4667	Putative amidohydrolase	38	33		1.15152	0.649521
MAB_1312	Beta-lactamase-like	38	33		1.15152	0.838548
MAB_2113	Hypothetical protein	753	654		1.15138	0.949101
MAB_1194	Putative lipase LipU	198	172		1.15116	0.553915
MAB_2724c	hypothetical protein	23	20		1.15	0.253186
MAB_3640c	Conserved hypothetical protein (dihydroorotate dehydrogenase?)	23	20		1.15	0.388918
MAB_2828c	Carbamoyl-phosphate synthase, small chain (CarA)	46	40		1.15	0.530026
MAB_4248c	Conserved hypothetical protein (thioesterase?)	69	60		1.15	0.539199
MAB_3824	hypothetical protein	69	60		1.15	0.641914
MAB_3534	Possible phosphoglycerate mutase EntD	46	40		1.15	0.680607
MAB_2365	Hypothetical MutT/nudix family protein	54	47		1.14894	0.562526
MAB_1371	hypothetical protein	54	47		1.14894	0.678743
MAB_2647c	Anthranilate synthase component I (TrpE)	332	289		1.14879	0.917517
MAB_0012c	Hypothetical protein	248	216		1.14815	0.554174
MAB_3327c	Putative transcriptional regulator, AsnC family	101	88		1.14773	0.527591
MAB_0489	DNA topoisomerase I (Omega-protein)	187	163		1.14724	0.88064
MAB_4325c	Hypothetical protein	78	68		1.14706	0.640096
MAB_2884c	Probable crossover junction endodeoxyribonuclease RuvC	235	205		1.14634	0.344227
MAB_3740c	Probable glutamate decarboxylase GadB	47	41		1.14634	0.948423
MAB_0464	Hypothetical protein	2434	2125		1.14541	0.288877
MAB_1497c	Putative regulatory protein, TetR family	2413	2107		1.14523	0.760091
MAB_4521c	hypothetical protein	71	62		1.14516	0.627052
MAB_3019	Probable fatty acid hydroxylase	103	90		1.14444	0.951583
MAB_3666	Hypothetical protein	111	97		1.14433	0.462658
MAB_0375	Hypothetical protein	135	118		1.14407	0.428903
MAB_1440c	Hypothetical protein	231	202		1.14356	0.488905
MAB_4949c	Probable chromosome partitioning protein ParB	231	202		1.14356	0.778321
MAB_1113c	Conserved hypothetical protein (Pyridoxamine 5'-phosphate oxidase-related, FMN-binding?)	431	377		1.14324	0.187679
MAB_1396	Probable drug resistance transporter, EmrB/QacA subfamily	72	63		1.14286	0.430656
MAB_1398c	Putative oxidoreductase	112	98		1.14286	0.260816
MAB_3837	Probable transcriptional regulatory protein TetR	32	28		1.14286	0.265217
MAB_4520c	Putative two-component system sensor kinase	8	7		1.14286	0.368398
MAB_3808c	Probable dicarboxylic acid transport integral membrane protein KgtP	16	14		1.14286	0.419492
MAB_0461	Hypothetical protein	32	28		1.14286	0.420015
MAB_4804	Hypothetical protein	40	35		1.14286	0.431568
MAB_3741c	hypothetical protein	8	7		1.14286	0.462822
MAB_2484c	Hypothetical protein	16	14		1.14286	0.486249
MAB_4141	PE/PPE family protein	8	7		1.14286	0.490248
MAB_4914c	Hypothetical protein	56	49		1.14286	0.490248
MAB_0340	Hypothetical protein	8	7		1.14286	0.527355
MAB_0264	Possible osmoprotectant (glycine betaine/ carnitine/choline/l-proline) ABC transporter ProZ	8	7		1.14286	0.542109
MAB_1735	Hypothetical protein	8	7		1.14286	0.569919
MAB_1008c	Putative MCE family protein	8	7		1.14286	0.579328
MAB_1219	Probable short-chain dehydrogenase/reductase	8	7		1.14286	0.67112
MAB_0604c	Putative CoA-transferase beta subunit	8	7		1.14286	0.69341
MAB_3335c	6-phosphofructokinase PfkA	8	7		1.14286	0.803526
MAB_3498c	hypothetical protein	24	21		1.14286	0.873985
MAB_2562c	Probable transcriptional regulatory protein ArsR	419	367		1.14169	0.240276
MAB_3387	Putative GntR-family regulatory protein	89	78		1.14103	0.321513
MAB_1519	Hypothetical protein	81	71		1.14085	0.619841
MAB_0343	Aspartate kinase	1580	1385		1.14079	0.706495
MAB_4278	Hypothetical protein	73	64		1.14062	0.512713
MAB_4298c	hypothetical protein	187	164		1.14024	0.310406
MAB_3027	hypothetical protein	114	100		1.14	0.414396
MAB_4731c	hypothetical protein	49	43		1.13953	0.392158
MAB_2734c	Hypothetical protein	147	129		1.13953	0.548205
MAB_1661c	Phosphoadenosine phosphosulfate reductase (CysH)	82	72		1.13889	0.697411
MAB_1970	Anthranilate phosphoribosyltransferase TrpD	550	483		1.13872	0.705149
MAB_4862	Putative transcriptional regulator, ArsR family	148	130		1.13846	0.578154
MAB_1193c	Conserved hypothetical protein (lipolytic enzyme G-D-S-L?)	676	594		1.13805	0.50861
MAB_1766	Hypothetical protein	132	116		1.13793	0.232508
MAB_2970c	hypothetical protein	190	167		1.13772	0.644288
MAB_3663	Hypothetical protein	1604	1411		1.13678	0.850922
MAB_1361c	Probable O-methyltransferase	175	154		1.13636	0.347048
MAB_2524	Putative Orn/Lys/Arg decarboxylase	25	22		1.13636	0.43415
MAB_3487	Probable acyl-CoA dehydrogenase	25	22		1.13636	0.686753
MAB_1847	Putative metalloprotease	411	362		1.13536	0.830865
MAB_0126c	Possible bacterioferritin BfrB	12488	11000		1.13527	0.112337
MAB_0408c	Probable bifunctional membrane-associated penicillin-binding protein PonA2/glycosyl transferase	42	37		1.13514	0.352286
MAB_0356c	hypothetical protein	1582	1394		1.13486	0.239646
MAB_1389c	Probable short-chain dehydrogenase/reductase	118	104		1.13462	0.515444
MAB_1283c	Hypothetical protein	135	119		1.13445	0.447588
MAB_1124c	Probable para-aminobenzoate synthase component I	777	685		1.13431	0.240334
MAB_0885c	Hypothetical lipoprotein lpqH precursor	625	551		1.1343	0.537883
MAB_2329c	hypothetical protein	348	307		1.13355	0.600502
MAB_0024c	hypothetical protein	722	637		1.13344	0.578313
MAB_0999	Putative NAD-dependent formate dehydrogenase	17	15		1.13333	0.16615
MAB_2642c	Probable prolipoprotein diacylglyceryl transferase	17	15		1.13333	0.204333
MAB_3680	Strictosidine synthase family protein	17	15		1.13333	0.252543
MAB_3160	hypothetical protein	17	15		1.13333	0.265217
MAB_3829c	Ethanolamine permease	17	15		1.13333	0.271691
MAB_1109c	Putative transcriptional regulator, AraC family	17	15		1.13333	0.293623
MAB_2345	hypothetical protein	17	15		1.13333	0.340187
MAB_4625	Putative transcriptional regulator, TetR family	17	15		1.13333	0.354379
MAB_0388c	hypothetical protein	34	30		1.13333	0.407933
MAB_0468	Probable transmembrane carbonic anhydrase	17	15		1.13333	0.417472
MAB_3031c	hypothetical protein	51	45		1.13333	0.439633
MAB_4836c	Hypothetical glycosyl transferase	17	15		1.13333	0.486225
MAB_3675	Probable succinate dehydrogenase, flavoprotein subunit SdhA	34	30		1.13333	0.787978
MAB_3400	NADP-dependent alcohol dehydrogenase C	68	60		1.13333	0.83062
MAB_4400c	Putative transcriptional regulator, LysR family	43	38		1.13158	0.490927
MAB_0613	Putative cytochrome P450	43	38		1.13158	0.516805
MAB_2806	Lipoprotein LprG precursor (27 kDa lipoprotein)	259	229		1.131	0.161596
MAB_0407c	Conserved hypothetical protein (metallophospho esterase?)	337	298		1.13087	0.665555
MAB_4531	Hypothetical protein	1643	1453		1.13076	0.408737
MAB_3372	Putative transcriptional regulator, TetR family	26	23		1.13043	0.30682
MAB_4863	Probable arsenic-transport integral membrane protein ArsC	78	69		1.13043	0.562015
MAB_1387	Putative esterase/lipase/beta-lactamase	87	77		1.12987	0.355378
MAB_3494c	hypothetical protein	418	370		1.12973	0.267254
MAB_0119c	Hypothetical protein	3803	3368		1.12916	0.673893
MAB_4495	Hypothetical protein	70	62		1.12903	0.35488
MAB_4137c	hypothetical protein	105	93		1.12903	0.507809
MAB_3179c	Putative transcriptional regulator, LysR family	79	70		1.12857	0.829644
MAB_0673	Putative DNA-binding response regulator PhoP	132	117		1.12821	0.459633
MAB_0341	Putative transcriptional regulator, TetR family	44	39		1.12821	0.569244
MAB_2362	hypothetical protein	590	523		1.12811	0.440444
MAB_0733	hypothetical protein	2083	1847		1.12777	0.214912
MAB_3180	hypothetical protein	160	142		1.12676	0.209167
MAB_2641c	Hypothetical protein	196	174		1.12644	0.855076
MAB_1325c	Probable NADPH dependent 2,4-dienoyl-CoA reductase FadH	9	8		1.125	0.171062
MAB_1422c	Putative acyl-CoA dehydrogenase	9	8		1.125	0.178858
MAB_3278c	ATP-dependent DNA helicase RecG	9	8		1.125	0.195062
MAB_4637	Galactose-1-phosphate uridylyltransferase GalT	9	8		1.125	0.213172
MAB_1073c	Probable acyl-CoA dehydrogenase FadE	9	8		1.125	0.232972
MAB_0902	Probable beta-ketoadipyl-CoA thiolase	9	8		1.125	0.272262
MAB_0622c	Probable dehydrogenase	9	8		1.125	0.281551
MAB_4698	hypothetical protein	18	16		1.125	0.291565
MAB_4484	Probable aldehyde dehydrogenase	18	16		1.125	0.328315
MAB_4047c	Sensory transduction protein RegX3	18	16		1.125	0.384054
MAB_3671c	Probable thymidine phosphorylase DeoA	27	24		1.125	0.403044
MAB_3601c	Probable mannose-6-phosphate isomerase ManA	9	8		1.125	0.407933
MAB_2397	Preprotein translocase secA 2 subunit	45	40		1.125	0.412087
MAB_1211c	Probable cytochrome P450	9	8		1.125	0.459351
MAB_0759c	Putative dehydrogenase (3-hydroxybutyryl-CoA dehydrogenase FadB?)	18	16		1.125	0.466908
MAB_0906	Putative phenylacetic acid degradation protein PaaA/phenylacetate-CoA oxygenase, PaaG subunit	9	8		1.125	0.471316
MAB_4576c	Hypothetical protein	18	16		1.125	0.511331
MAB_4883c	Exopolyphosphatase, putative	36	32		1.125	0.554174
MAB_3845c	hypothetical protein	36	32		1.125	0.563302
MAB_0010c	Hypothetical protein	27	24		1.125	0.579826
MAB_4336	Probable acyl-CoA dehydrogenase FadE	18	16		1.125	0.584337
MAB_2776	hypothetical protein	18	16		1.125	0.605493
MAB_1286c	Hypothetical protein	9	8		1.125	0.833768
MAB_0334c	50S ribosomal protein L28-2	9	8		1.125	0.894956
MAB_3683c	Tryptophanyl-tRNA synthetase (TrpS)	711	633		1.12322	0.401377
MAB_2304c	hypothetical protein	2645	2355		1.12314	0.245943
MAB_1822	hypothetical protein	64	57		1.12281	0.56887
MAB_2273	Putative MFS transporter	2021	1800		1.12278	0.891975
MAB_2437c	Hypothetical protein	814	725		1.12276	0.632691
MAB_3077c	hypothetical protein	183	163		1.1227	0.51782
MAB_1996	hypothetical protein	5458	4862		1.12258	0.838548
MAB_3245	hypothetical protein	495	441		1.12245	0.846924
MAB_0652	Hypothetical protein	147	131		1.12214	0.152585
MAB_0154	hypothetical protein	83	74		1.12162	0.822069
MAB_1671	hypothetical protein	83	74		1.12162	0.544254
MAB_3258c	hypothetical protein	1847	1648		1.12075	0.596427
MAB_1950	Probable branched-chain amino acid aminotransferase (IlvE)	2636	2352		1.12075	0.640201
MAB_4901c	Penicillin-binding protein	65	58		1.12069	0.158464
MAB_2700c	Lipoprotein signal peptidase	270	241		1.12033	0.157831
MAB_0146	Putative magnesium transport MgtC family protein	28	25		1.12	0.173523
MAB_2399	hypothetical protein	28	25		1.12	0.447588
MAB_3220	Hypothetical protein	2448	2186		1.11985	0.21258
MAB_3040c	Probable acyl-CoA dehydrogenase	178	159		1.1195	0.283636
MAB_2892c	Pyridoxal biosynthesis lyase PdxS	3550	3172		1.11917	0.383784
MAB_4444	Conserved hypothetical protein (MaoC-like dehydratase)	47	42		1.11905	0.40033
MAB_2104c	Probable dihydroorotate dehydrogenase	19	17		1.11765	0.180719
MAB_1481	hypothetical protein	19	17		1.11765	0.230739
MAB_0542	Probable aspartate 1-decarboxylase precursor	57	51		1.11765	0.26042
MAB_0252	hypothetical protein	19	17		1.11765	0.364594
MAB_0362c	N-acetylglucosamine-6-phosphate deacetylase NagA	19	17		1.11765	0.406707
MAB_2661c	Putative nitroreductase	19	17		1.11765	0.447521
MAB_3021c	Hypothetical protein	133	119		1.11765	0.458547
MAB_2866c	Probable carboxylesterase (LipT)	19	17		1.11765	0.487523
MAB_1270	hypothetical protein	19	17		1.11765	0.536602
MAB_4431	Enoyl-CoA hydratase/isomerase family	95	85		1.11765	0.686578
MAB_1146	Hypothetical protein	2222	1990		1.11658	0.33795
MAB_3126c	Hypothetical protein	115	103		1.1165	0.36774
MAB_3789c	Possible protease IV SppA (endopeptidase IV)	77	69		1.11594	0.250804
MAB_1049	Putative transcription regulator protein	77	69		1.11594	0.382769
MAB_4054c	Conserved hypothetical protein (pyridoxamine 5'-phosphate oxidase?)	744	667		1.11544	0.86831
MAB_2842c	Shikimate kinase (AroK)	29	26		1.11538	0.191111
MAB_2291	hypothetical protein	29	26		1.11538	0.277829
MAB_3392	hypothetical protein	29	26		1.11538	0.36774
MAB_1893	hypothetical protein	58	52		1.11538	0.375935
MAB_4889	GCN5-related N-acetyltransferase	29	26		1.11538	0.392158
MAB_2047c	Probable ferredoxin reductase	29	26		1.11538	0.459902
MAB_1118c	Hypothetical protein	12014	10775		1.11499	0.337711
MAB_0188c	Hypothetical protein	97	87		1.11494	0.263338
MAB_1876c	Probable propionyl-CoA carboxylase beta chain 6	448	402		1.11443	0.525672
MAB_3585c	hypothetical protein	39	35		1.11429	0.238868
MAB_3915	Probable glycerol-3-phosphate dehydrogenase 2	39	35		1.11429	0.366432
MAB_2658	hypothetical protein	39	35		1.11429	0.508716
MAB_1177	Hypothetical protein	752	675		1.11407	0.569244
MAB_1454	ATP synthase epsilon chain AtpE	98	88		1.11364	0.403044
MAB_4722	hypothetical protein	383	344		1.11337	0.655362
MAB_0153	seryl-tRNA synthetase (SerS)	226	203		1.1133	0.556567
MAB_2699c	Probable pseudouridine synthase RluD	59	53		1.11321	0.397675
MAB_4605c	Probable aldehyde dehydrogenase	286	257		1.11284	0.867432
MAB_3403c	hypothetical protein	188	169		1.11243	0.678142
MAB_0732c	hypothetical protein	8034	7228		1.11151	0.236401
MAB_0547c	Putative iron compound ABC transporter, substrate-binding protein	20	18		1.11111	0.101438
MAB_2425	Urease, alpha subunit (UreC)	10	9		1.11111	0.211585
MAB_2497c	hypothetical protein	10	9		1.11111	0.214342
MAB_3398	hypothetical protein	10	9		1.11111	0.240069
MAB_3735c	Probable ribosomal-protein-alanine acetyltransferase RimI	10	9		1.11111	0.246193
MAB_3505c	hypothetical protein	40	36		1.11111	0.263504
MAB_4450	Integral membrane protein TerC	20	18		1.11111	0.264028
MAB_0191c	Putative short chain dehydrogenase/reductase	30	27		1.11111	0.277125
MAB_2011	hypothetical protein	20	18		1.11111	0.32833
MAB_3484c	hypothetical protein	90	81		1.11111	0.357131
MAB_1719	hypothetical protein	30	27		1.11111	0.381223
MAB_3358c	Putative acyltransferase	10	9		1.11111	0.388471
MAB_0704c	Hypothetical protein	10	9		1.11111	0.407822
MAB_2228c	ESAT-6-like protein esxH	30	27		1.11111	0.418053
MAB_0048	Probable PE family protein	30	27		1.11111	0.426595
MAB_4030	Putative Mce family protein	10	9		1.11111	0.443025
MAB_0678	Probable transcriptional regulator, LysR family	30	27		1.11111	0.458791
MAB_0467	Hypothetical protein	60	54		1.11111	0.512177
MAB_1336	Probable succinyl-diaminopimelate desuccinylase	60	54		1.11111	0.804693
MAB_4928c	hypothetical protein	254	229		1.10917	0.13697
MAB_1367c	hypothetical protein	61	55		1.10909	0.59584
MAB_4299c	hypothetical protein	603	544		1.10846	0.8695
MAB_0369	Glutamate--cysteine ligase GshA	133	120		1.10833	0.118043
MAB_0651c	hypothetical protein	82	74		1.10811	0.600631
MAB_3887	hypothetical protein	31	28		1.10714	0.133423
MAB_1895c	hypothetical protein	31	28		1.10714	0.348053
MAB_1991c	hypothetical protein	31	28		1.10714	0.397834
MAB_4553	Probable alternative RNA polymerase sigma factor SigG	197	178		1.10674	0.170518
MAB_2342	Argininosuccinate synthase ArgG	52	47		1.10638	0.705213
MAB_1350	hypothetical protein	3190	2884		1.1061	0.740205
MAB_2663c	Phosphoribosyl-AMP cyclohydrolase	94	85		1.10588	0.412631
MAB_3269c	hypothetical protein	115	104		1.10577	0.499022
MAB_0985	Putative monooxygenase EthA	136	123		1.10569	0.222245
MAB_3528c	hypothetical protein	84	76		1.10526	0.195062
MAB_0258c	Putative dihydropicolinate reductase	21	19		1.10526	0.281128
MAB_4000	Hypothetical protein	63	57		1.10526	0.297397
MAB_3451c	hypothetical protein	42	38		1.10526	0.368596
MAB_1664c	hypothetical protein	84	76		1.10526	0.375835
MAB_1981	hypothetical protein	263	238		1.10504	0.229661
MAB_0683c	Hypothetical conserved membrane protein	200	181		1.10497	0.124949
MAB_2208c	hypothetical protein	4749	4299		1.10468	0.846356
MAB_3091c	Thymidylate synthase (ThyA)	159	144		1.10417	0.212285
MAB_3694	Possible oxidoreductase	106	96		1.10417	0.226554
MAB_2501	hypothetical protein	53	48		1.10417	0.285647
MAB_1208c	Conserved hypothetical protein (hemolysin?)	64	58		1.10345	0.342621
MAB_1556	hypothetical protein	1197	1085		1.10323	0.454314
MAB_4468	hypothetical protein	107	97		1.10309	0.370441
MAB_1823c	Hypothetical protein	75	68		1.10294	0.588978
MAB_3421	hypothetical protein	43	39		1.10256	0.33039
MAB_1494	Putative TetR-family transcriptional regulator	97	88		1.10227	0.349999
MAB_0282	hypothetical protein	54	49		1.10204	0.461616
MAB_4522c	Possible epoxide hydrolase EphF	76	69		1.10145	0.788019
MAB_0168c	Putative N-acetymuramoyl-L-alanine amidase	228	207		1.10145	0.902316
MAB_0257c	Hypothetical protein	272	247		1.10121	0.283322
MAB_0120	Probable peptide methionine sulfoxide reductase	218	198		1.10101	0.112991
MAB_3832c	Conserved hypothetical protein (creatininase?)	175	159		1.10063	0.204932
MAB_0801	Hypothetical protein	110	100		1.1	0.72241
MAB_2450	Probable undecaprenyl-diphosphatase	341	310		1.1	0.771763
MAB_1561	Probable NAD-dependent glutamate dehydrogenase	33	30		1.1	0.112985
MAB_2467	Ubiquinol-cytochrome c reductase cytochrome b subunit	11	10		1.1	0.170772
MAB_3870c	Probable molybdopterin oxidoreductase	66	60		1.1	0.201579
MAB_0690	Probable protease II PrtB	11	10		1.1	0.202266
MAB_4523	Putative adenylate cyclase	11	10		1.1	0.255719
MAB_0937c	Putative membrane protein, MmpL family	33	30		1.1	0.263612
MAB_4803	Hypothetical protein	11	10		1.1	0.286294
MAB_3841	Ornithine aminotransferase RocD1	22	20		1.1	0.289309
MAB_0460	Hypothetical protein	231	210		1.1	0.302662
MAB_0514	Probable oxidoreductase EphD	11	10		1.1	0.320209
MAB_4428	Putative short chain dehydrogenase/reductase	77	70		1.1	0.356396
MAB_4488c	Hypothetical carboxymuconolactone decarboxylase	11	10		1.1	0.389451
MAB_0180	Polyketide synthase PKS13	55	50		1.1	0.400775
MAB_3203	Hypothetical protein	22	20		1.1	0.402277
MAB_3940c	hypothetical protein	22	20		1.1	0.425762
MAB_0806	Hypothetical conserved lipoprotein LppR	11	10		1.1	0.554891
MAB_0758	hypothetical protein	11	10		1.1	0.785306
MAB_0629	Hypothetical protein	11	10		1.1	0.834209
MAB_1877c	3-oxoacyl-[acyl-carrier-protein] synthase 1 KasA	806	733		1.09959	0.167713
MAB_0103	Probable monooxygenase EthA	210	191		1.09948	0.45539
MAB_0006	DNA gyrase (subunit B) GyrB (DNA topoisomerase)	122	111		1.0991	0.689698
MAB_0404c	Putative acetyltransferase	1298	1181		1.09907	0.179962
MAB_3937	Hypothetical protein	111	101		1.09901	0.326168
MAB_1971c	Probable DNA polymerase III epsilon subunit	89	81		1.09877	0.124745
MAB_1151	Hypothetical protein	3717	3384		1.0984	0.153764
MAB_1852c	Hypothetical isochorismatase hydrolase	56	51		1.09804	0.368887
MAB_3471	Succinate-semialdehyde dehydrogenase	56	51		1.09804	0.631266
MAB_4816c	hypothetical protein	146	133		1.09774	0.333471
MAB_0457	Hypothetical protein	45	41		1.09756	0.225689
MAB_3420c	Putative short-chain dehydrogenase/reductase	45	41		1.09756	0.335008
MAB_3948	hypothetical protein	79	72		1.09722	0.440843
MAB_1763	hypothetical protein	1120	1021		1.09696	0.497474
MAB_1127c	Putative oxidoreductase	34	31		1.09677	0.260758
MAB_2335	Phenylalanyl-tRNA synthetase beta chain PheT	34	31		1.09677	0.438349
MAB_3722	hypothetical protein	1293	1179		1.09669	0.739825
MAB_0979	Putative HTH-type transcriptional regulator MarR	295	269		1.09665	0.199519
MAB_4395	Aminoglycoside 2'-N-acetyltransferase	3579	3264		1.09651	0.813806
MAB_4486	3-hydroxyisobutyrate dehydrogenase	57	52		1.09615	0.303492
MAB_1429	Putative permease of the major facilitator superfamily	491	448		1.09598	0.543298
MAB_3754c	Hypothetical protein	5341	4875		1.09559	0.970587
MAB_4093	Putative allophanate hydrolase	69	63		1.09524	0.192283
MAB_2371	Probable cytidylate kinase (Cmk)	23	21		1.09524	0.290367
MAB_1023c	hypothetical protein	46	42		1.09524	0.374785
MAB_1843	Probable D-alanyl-D-alanine dipeptidase	138	126		1.09524	0.424548
MAB_1967c	Probable ubiquinol-cytochrome c reductase iron-sulfur subunit (Rieske iron-sulfur protein)	69	63		1.09524	0.559722
MAB_2319c	Probable lysyl-tRNA synthetase 2 LysX	23	21		1.09524	0.563126
MAB_2958	Putative transmembrane-transport protein	487	445		1.09438	0.310649
MAB_1997	Protein MraZ	5058	4623		1.09409	0.88771
MAB_2987	hypothetical protein	163	149		1.09396	0.486225
MAB_2382	Conserved hypothetical protein (pyridoxamine 5'-phosphate oxidase-related)	35	32		1.09375	0.228821
MAB_1588c	Putative oxidoreductase	35	32		1.09375	0.261368
MAB_3881	Cyclopropane-fatty-acyl-phospholipid synthase 1	35	32		1.09375	0.447354
MAB_3698	Putative ABC transporter, ATP-binding protein	35	32		1.09375	0.461947
MAB_1048c	Probable class II aldolase	105	96		1.09375	0.498358
MAB_2728c	Hypothetical invasion protein Inv1	854	781		1.09347	0.159338
MAB_2387	hypothetical protein	117	107		1.09346	0.598857
MAB_1653	Probable sulfate ABC transporter, permease protein CysT	59	54		1.09259	0.321557
MAB_2889	hypothetical protein	71	65		1.09231	0.310843
MAB_1441	50S ribosomal protein L31	9148	8383		1.09126	0.832255
MAB_3661	Probable phosphomannomutase PmmB	12	11		1.09091	0.14877
MAB_4485	Putative transporter	12	11		1.09091	0.181257
MAB_0379	Conserved hypothetical protein (MaoC-like dehydratase?)	12	11		1.09091	0.182825
MAB_0764c	Hypothetical protein	24	22		1.09091	0.250914
MAB_3215c	Hypothetical protein	72	66		1.09091	0.253936
MAB_0644c	hypothetical protein	24	22		1.09091	0.25398
MAB_1921	Glutamate-ammonia-ligase adenylyltransferase GlnE	12	11		1.09091	0.263504
MAB_0948c	Conserved hypothetical protein (phytoene dehydrogenase?)	24	22		1.09091	0.276936
MAB_4626c	Probable fatty-acid-CoA ligase FadD	24	22		1.09091	0.298756
MAB_3949c	hypothetical protein	180	165		1.09091	0.314915
MAB_1860	Probable ABC transporter antibiotic-transport integral membrane protein	12	11		1.09091	0.317206
MAB_1281c	Hypothetical protein	36	33		1.09091	0.358692
MAB_0934	hypothetical protein	12	11		1.09091	0.359951
MAB_0143c	Putative oxidoreductase EphD	12	11		1.09091	0.367936
MAB_4211c	Hypothetical protein	84	77		1.09091	0.369029
MAB_3828c	Ethanolamine ammonia-lyase, large subunit	24	22		1.09091	0.431016
MAB_0750	Putative oxidoreductase	96	88		1.09091	0.444472
MAB_2827c	Carbamoyl-phosphate synthase large chain (CarB)	24	22		1.09091	0.573178
MAB_4046c	Putative transcriptional regulator, TetR family	48	44		1.09091	0.589977
MAB_1998	S-adenosyl-methyltransferase MraW	348	319		1.09091	0.838548
MAB_1363	hypothetical protein	662	607		1.09061	0.408393
MAB_3613c	Possible DTDP-rhamnose modification protein RmlD	49	45		1.08889	0.280271
MAB_3947	Possible oxidoreductase	98	90		1.08889	0.455293
MAB_4920c	hypothetical protein	148	136		1.08824	0.137041
MAB_1725c	Putative acetyltransferase	37	34		1.08824	0.249296
MAB_0573	Putative glycerophosphoryl diester phosphodiesterase precursor (GlpQ)	37	34		1.08824	0.329023
MAB_2112	Hypothetical protein	37	34		1.08824	0.392091
MAB_3312	Putative transcriptional regulator, TetR family	99	91		1.08791	0.581
MAB_3332c	hypothetical protein	285	262		1.08779	0.56089
MAB_1840c	Putative beta-glucanase	199	183		1.08743	0.100977
MAB_3490c	hypothetical protein	262	241		1.08714	0.617443
MAB_1702	Glycyl-TRNA synthetase (GlyS)	125	115		1.08696	0.0874496
MAB_1842c	Probable catalase	50	46		1.08696	0.241862
MAB_2469	hypothetical protein	50	46		1.08696	0.281551
MAB_1655	Probable sulfate ABC transporter, ATP-binding protein SysA	75	69		1.08696	0.536238
MAB_1344c	Putative DTDP-glucose-4,6-dehydratase-related protein	1293	1190		1.08655	0.172002
MAB_2337	Probable arginine biosynthesis bifunctional protein ArgJ	88	81		1.08642	0.231265
MAB_1855c	Putative zinc-binding alcohol dehydrogenase	290	267		1.08614	0.437471
MAB_2840c	3-dehydroquinate dehydratase AroQ	101	93		1.08602	0.260219
MAB_0753c	Probable tRNA-dihydrouridine synthase	114	105		1.08571	0.162888
MAB_2600	Hypothetical protein	38	35		1.08571	0.298858
MAB_1827c	Bacteriophage protein	38	35		1.08571	0.333374
MAB_3326c	Probable aminotransferase, class III	38	35		1.08571	0.33765
MAB_0962	Probable cation-transporting ATPase E	38	35		1.08571	0.375416
MAB_1237	Possible acyl-[acyl-carrier protein] desaturase DesA2	470	433		1.08545	0.962973
MAB_3309c	hypothetical protein	51	47		1.08511	0.364037
MAB_2274c	hypothetical protein	295	272		1.08456	0.175176
MAB_0929	hypothetical protein	283	261		1.08429	0.362736
MAB_0936c	hypothetical protein	103	95		1.08421	0.187702
MAB_1412	Hypothetical protein	207	191		1.08377	0.262809
MAB_4509c	hypothetical protein	26	24		1.08333	0.271742
MAB_3365	hypothetical protein	13	12		1.08333	0.08114
MAB_2630	Probable integral membrane cytochrome D ubiquinol oxidase (Subunit I) CydA	13	12		1.08333	0.103185
MAB_0307c	Hypothetical protein	26	24		1.08333	0.163894
MAB_1380	hypothetical protein	52	48		1.08333	0.192283
MAB_3176c	hypothetical protein	26	24		1.08333	0.196832
MAB_4197	Phosphomethylpyrimidine kinase (ThiD)	13	12		1.08333	0.213707
MAB_4662c	hypothetical protein	26	24		1.08333	0.216258
MAB_4191	Hypothetical protein	26	24		1.08333	0.216984
MAB_1410c	Hypothetical histidine triad (HIT) protein	39	36		1.08333	0.240069
MAB_4693	Probable cytochrome P450	26	24		1.08333	0.240413
MAB_2195	Probable precorrin-6Y C5,15-methyltransferase CobL	13	12		1.08333	0.245029
MAB_2238	Putative transcription regulator, LysR family	13	12		1.08333	0.254281
MAB_2290	Probable transcriptional regulator, TetR	65	60		1.08333	0.267254
MAB_3515c	Probable ATP-dependent DNA helicase	13	12		1.08333	0.269501
MAB_2848c	Probable shikimate-5-dehydrogenase (AroE)	13	12		1.08333	0.382595
MAB_1252	hypothetical protein	104	96		1.08333	0.605349
MAB_1416	Putative lipoprotein LprB precursor	222	205		1.08293	0.164659
MAB_2327c	Hypothetical protein	170	157		1.0828	0.286311
MAB_3930c	Ubiquinone/menaquinone biosynthesis methlytransferase UbiE	92	85		1.08235	0.51919
MAB_0463c	Probable oxidase (copper-binding protein)	633	585		1.08205	0.145747
MAB_1182	hypothetical protein	132	122		1.08197	0.559722
MAB_4323	Putative amino acid transporter	754	697		1.08178	0.124256
MAB_0437c	Hypothetical protein	344	318		1.08176	0.535167
MAB_3173c	hypothetical protein	306	283		1.08127	0.131683
MAB_4313	Hypothetical protein	40	37		1.08108	0.391042
MAB_2805c	hypothetical protein	120	111		1.08108	0.433394
MAB_3883c	Putative transcriptional regulator, TetR family	94	87		1.08046	0.382595
MAB_1202c	hypothetical protein	54	50		1.08	0.109369
MAB_2551	Hypothetical protein	54	50		1.08	0.149458
MAB_2433	Molybdenum ABC transporter ModA, periplasmic	41	38		1.07895	0.272148
MAB_1878c	Meromycolate extension acyl carrier protein AcpM/ Phosphopantetheine-binding precursor	2775	2572		1.07893	0.176731
MAB_3034	Probable hydrolase	96	89		1.07865	0.194676
MAB_4937	hypothetical protein	206	191		1.07853	0.303959
MAB_0860c	Probable DNA helicase	69	64		1.07812	0.175828
MAB_3508c	Putative transcriptional regulator	267038	247759		1.07781	0.190572
MAB_1162c	hypothetical protein	14	13		1.07692	0.113653
MAB_3232c	Putative luciferase-like oxidoreductase	14	13		1.07692	0.235301
MAB_4763c	hypothetical protein	14	13		1.07692	0.26413
MAB_3177	Putative FAD-dependent pyridine nucleotide-disulphide oxidoreductase	14	13		1.07692	0.340107
MAB_2954	hypothetical protein	28	26		1.07692	0.439866
MAB_3664	hypothetical protein	762	708		1.07627	0.132712
MAB_0336	50S ribosomal protein L31 type B	100	93		1.07527	0.173092
MAB_1238	Hypothetical protein	143	133		1.07519	0.158255
MAB_3368c	Putative transcriptional regulator, AsnC family	43	40		1.075	0.13024
MAB_1365	Probable Sec-independent protein translocase protein TatB homolog	43	40		1.075	0.170772
MAB_3354	Probable acyl-[acyl-carrier protein] desaturase DesA1	158	147		1.07483	0.0878535
MAB_4396c	Hypothetical protein	1611	1499		1.07472	0.141306
MAB_3290	Polyphosphate kinase	72	67		1.07463	0.0759742
MAB_2589c	hypothetical protein	29	27		1.07407	0.0898773
MAB_2604c	Putative transcriptional regulator, ArsR family	58	54		1.07407	0.149904
MAB_4442c	Probable acetyl-CoA acyltransferase	87	81		1.07407	0.175544
MAB_1851	Probable acyl-CoA dehydrogenase FadE	29	27		1.07407	0.260436
MAB_0977c	Putative DNA-directed DNA polymerase	29	27		1.07407	0.279437
MAB_3787	hypothetical protein	87	81		1.07407	0.465627
MAB_2677c	Putative trancscriptional regulator,TetR	116	108		1.07407	0.503699
MAB_2527	hypothetical protein	102	95		1.07368	0.586313
MAB_1087	Probable molybdopterin biosynthesis protein MoeA1	73	68		1.07353	0.282404
MAB_3270c	Probable lipase/esterase LipN	73	68		1.07353	0.53472
MAB_2824c	Putative integration host factor (MihF)	6441	6000		1.0735	0.866185
MAB_2779c	Glyceraldehyde-3-phosphate dehydrogenase, type I	336	313		1.07348	0.760496
MAB_2360	Probable inorganic polyphosphate/ATP-NAD kinase	44	41		1.07317	0.231411
MAB_1391	Putative transcriptional regulator	44	41		1.07317	0.266978
MAB_4884c	Hypothetical protein	132	123		1.07317	0.596443
MAB_3869c	DNA-directed RNA polymerase beta chain	943	879		1.07281	0.382575
MAB_2851c	Alanyl-tRNA synthetase	310	289		1.07266	0.175907
MAB_2114c	Luciferase-like	388	362		1.07182	0.544969
MAB_1450	ATP synthase delta chain AtpH	150	140		1.07143	0.13384
MAB_0751c	Phosphate transport system protein PhoU	300	280		1.07143	0.139392
MAB_2751	hypothetical protein	30	28		1.07143	0.182825
MAB_1619	hypothetical protein	15	14		1.07143	0.188968
MAB_0486c	ATP-dependent RNA helicase, DEAD/DEAH box family	15	14		1.07143	0.24108
MAB_0574c	Conserved hypothetical protein (LamB/YcsF)	75	70		1.07143	0.25858
MAB_2859c	Transglutaminase family protein	15	14		1.07143	0.287006
MAB_3262c	hypothetical protein	30	28		1.07143	0.307029
MAB_3990c	Probable delta-aminolevulinic acid dehydratase HemB (porphobilinogen synthase)	30	28		1.07143	0.356668
MAB_4170	hypothetical protein	15	14		1.07143	0.425608
MAB_3906c	Hypothetical protein	15	14		1.07143	0.512763
MAB_4506	tRNA (guanine-N(7)-)-methyltransferase	256	239		1.07113	0.138664
MAB_4004c	Conserved hypothetical protein (excisionase?)	5410	5052		1.07086	0.468393
MAB_0148c	PPE family protein	820	766		1.0705	0.163209
MAB_0411c	Putative anion transporter ATPase	107	100		1.07	0.147478
MAB_0439	Hypothetical protein	46	43		1.06977	0.255417
MAB_1959	Probable adenosine kinase CbhK	246	230		1.06957	0.506343
MAB_3018	Putative transcriptional regulator, GntR family	247	231		1.06926	0.0818665
MAB_3676	Probable succinate dehydrogenase (iron-sulphur protein) SdhB	31	29		1.06897	0.181681
MAB_2007	UDP-N-acetylmuramate--L-alanine ligase MurC	31	29		1.06897	0.223158
MAB_0565c	Hypothetical protein	124	116		1.06897	0.241927
MAB_0858	Hypothetical luciferase-like monooxygenase	93	87		1.06897	0.311776
MAB_1290c	Probable thiol peroxidase (Tpx)	343	321		1.06854	0.0714107
MAB_3685	hypothetical protein	188	176		1.06818	0.0684932
MAB_2519c	hypothetical protein	47	44		1.06818	0.210487
MAB_2431c	Possible luciferase-like oxidoreductase	94	88		1.06818	0.305185
MAB_4249c	Adenylosuccinate synthetase (PurA)	251	235		1.06809	0.485931
MAB_0880	hypothetical protein	361	338		1.06805	0.781627
MAB_0058c	hypothetical protein	1711	1602		1.06804	0.888988
MAB_2542	Conserved hypothetical protein (Pyridoxamine 5'-phosphate oxidase-related, FMN-binding?)	63	59		1.0678	0.352572
MAB_1388c	Probable short-chain dehydrogenase/reductase	143	134		1.06716	0.149458
MAB_3507	Putative ABC transporter, ATP-binding protein	2564	2403		1.067	0.332387
MAB_1951c	Conserved hypothetical protein (phosphoesterase? )	255	239		1.06695	0.89416
MAB_2598	Conserved hypothetical transport protein	16	15		1.06667	0.0560236
MAB_4075	hypothetical protein	16	15		1.06667	0.15841
MAB_4106c	Acetyltransferase	16	15		1.06667	0.164475
MAB_4598c	Putative Mce family protein	16	15		1.06667	0.168439
MAB_2864c	hypothetical protein	16	15		1.06667	0.185774
MAB_3847	hypothetical protein	32	30		1.06667	0.199623
MAB_0074c	Putative (cyclohexanone) monooxygenase	16	15		1.06667	0.210752
MAB_1713	Hypothetical ABC transporter ATP-binding protein	16	15		1.06667	0.254404
MAB_2841c	3-dehydroquinate synthase AroB	32	30		1.06667	0.260824
MAB_0963c	Putative polyketide synthase protein	16	15		1.06667	0.281385
MAB_1548c	hypothetical protein	48	45		1.06667	0.318961
MAB_3090c	Dihydrofolate reductase DfrA	16	15		1.06667	0.324881
MAB_1455	hypothetical protein	16	15		1.06667	0.439815
MAB_2341	Arginine repressor ArgR	16	15		1.06667	0.443561
MAB_0608	Probable short-chain dehydrogenase/reductase	32	30		1.06667	0.451053
MAB_0326	Putative transcriptional regulator, MarR family	16	15		1.06667	0.484979
MAB_1030	hypothetical protein	1224	1148		1.0662	0.697309
MAB_4100c	MbtH-like protein	630	591		1.06599	0.103288
MAB_2412c	Probable IMP dehydrogenase family protein	178	167		1.06587	0.510807
MAB_2555	hypothetical protein	818	768		1.0651	0.806464
MAB_3473c	SsrA-binding protein	115	108		1.06481	0.201941
MAB_3999	hypothetical protein	66	62		1.06452	0.0906091
MAB_2004	UDP-N-acetylmuramoylalanine--D-glutamate ligase MurD	66	62		1.06452	0.230058
MAB_4011c	Conserved hypothetical protein (xylose isomerase-like)	33	31		1.06452	0.263215
MAB_3255c	Formamidopyrimidine-DNA glycosylase (MutM)	33	31		1.06452	0.293501
MAB_4215c	Putative ABC transporter, ATP-binding protein	33	31		1.06452	0.355378
MAB_2725c	hypothetical protein	66	62		1.06452	0.448222
MAB_0805	hypothetical protein	67	63		1.06349	0.351462
MAB_2705c	Isoleucyl-tRNA synthetase IleS	84	79		1.06329	0.437678
MAB_1428	hypothetical protein	371	349		1.06304	0.185223
MAB_2990c	Probable 1-deoxy-d-xylulose-5-phosphate synthase (DXS)	203	191		1.06283	0.968081
MAB_0534	GTP cyclohydrolase I (FolE)	34	32		1.0625	0.077312
MAB_4595c	Putative Mce family protein	17	16		1.0625	0.0803298
MAB_4015c	hypothetical protein	17	16		1.0625	0.178757
MAB_1705c	Putative transcriptional regulator, GntR family	17	16		1.0625	0.204728
MAB_1841c	Putative type-b cytochrome (b561)	17	16		1.0625	0.215801
MAB_2110	hypothetical protein	17	16		1.0625	0.221525
MAB_0013c	Probable arylamine n-acetyl transferase	17	16		1.0625	0.233684
MAB_0046	Probable PE family protein	17	16		1.0625	0.2515
MAB_3511c	Probable DNA helicase II homolog UvrD2	17	16		1.0625	0.260219
MAB_1834	Hypothetical protein	17	16		1.0625	0.262038
MAB_0015	Hypothetical protein	34	32		1.0625	0.269501
MAB_0223	Hypothetical protein	51	48		1.0625	0.310406
MAB_0508c	hypothetical protein	68	64		1.0625	0.369348
MAB_0033c	Probable serine/threonine-protein kinase PknB	170	160		1.0625	0.408109
MAB_2009	Putative cell division protein FtsZ	945	890		1.0618	0.0904393
MAB_4708c	Putative glyoxalase/bleomycin resistance protein	52	49		1.06122	0.187606
MAB_1178c	hypothetical protein	923	870		1.06092	0.527591
MAB_4157c	Probable ferredoxin FdxD	262	247		1.06073	0.223105
MAB_3697	Putative epimerase/dehydratase	35	33		1.06061	0.0612779
MAB_0836c	Putative enoyl-CoA hydratase/isomerase	70	66		1.06061	0.227579
MAB_2318c	Conserved hypothetical protein (esterase?)	70	66		1.06061	0.229496
MAB_2601	Hypothetical protein	35	33		1.06061	0.312816
MAB_0883c	hypothetical protein	473	446		1.06054	0.970137
MAB_0882	hypothetical protein	194	183		1.06011	0.207109
MAB_3295	Putative transcriptional regulator, IclR family	71	67		1.0597	0.22714
MAB_2018	Hypothetical protein	1741	1643		1.05965	0.165935
MAB_3375	Putative transcriptional regulator, ArsR family	338	319		1.05956	0.1434
MAB_3614	hypothetical protein	125	118		1.05932	0.0874496
MAB_2043	Putative transcriptional regulator, TetR	36	34		1.05882	0.0883037
MAB_0279c	Probable DNA ligase LigC	18	17		1.05882	0.0938559
MAB_3584	Hypothetical protein	108	102		1.05882	0.107178
MAB_4802	hypothetical protein	36	34		1.05882	0.108915
MAB_0309	DNA polymerase III, subunit gamma/tau	54	51		1.05882	0.144713
MAB_4586c	hypothetical protein	18	17		1.05882	0.188447
MAB_3114	hypothetical protein	18	17		1.05882	0.191762
MAB_1088	Possible ribosomal-protein-alanine acetyltransferase RimJ	18	17		1.05882	0.212723
MAB_1838	Endonuclease	18	17		1.05882	0.278025
MAB_2002	UDP-N-acetylmuramoyl-tripeptide--D-alanyl-D-alanine ligase MurF	18	17		1.05882	0.327672
MAB_1594	Probable ferredoxin oxidoreductase, alpha subunit	235	222		1.05856	0.828526
MAB_3424c	hypothetical protein	13751	12995		1.05818	0.0737796
MAB_2134	NADH-quinone oxidoreductase, A subunit NuoA	91	86		1.05814	0.235135
MAB_2549	Hypothetical protein	92	87		1.05747	0.0927264
MAB_1920	Probable glutamine synthetase	184	174		1.05747	0.46192
MAB_4530	hypothetical protein	518	490		1.05714	0.402477
MAB_0993c	Putative transcriptional regulator, LysR family	37	35		1.05714	0.263764
MAB_3246c	Probable chromosome partition protein Smc	74	70		1.05714	0.462483
MAB_0488	hypothetical protein	538	509		1.05697	0.697613
MAB_3472	Hypothetical protein	56	53		1.0566	0.252543
MAB_3260c	hypothetical protein	735	696		1.05603	0.918091
MAB_2162	Putative AAA-family ATPase	227	215		1.05581	0.917834
MAB_2821c	Putative pantothenate metabolism flavoprotein	1004	951		1.05573	0.11692
MAB_2744c	hypothetical protein	379	359		1.05571	0.116587
MAB_3055c	hypothetical protein	19	18		1.05556	0.121374
MAB_2264c	Probable hydroxylase/dioxygenase	19	18		1.05556	0.13024
MAB_3582	Putative transcriptional regulator, GntR family	19	18		1.05556	0.155259
MAB_2022	Putative transcriptional regulator, TetR family	38	36		1.05556	0.162871
MAB_4200	Putative sigma factor	38	36		1.05556	0.189654
MAB_3482	NADPH-ferredoxin reductase FprA	38	36		1.05556	0.215591
MAB_4580c	Conserved hypothetical protein (putative glutathione S-transferase)	38	36		1.05556	0.250914
MAB_2275	Putative membrane protein, MmpL family	19	18		1.05556	0.300392
MAB_2478c	Conserved hypothetical protein (Activator of Hsp90 ATPase 1-like?)	19	18		1.05556	0.319017
MAB_3979c	hypothetical protein	77	73		1.05479	0.30538
MAB_3542c	Conserved hypothetical protein (possible anti-sigma factor)	2489	2360		1.05466	0.185226
MAB_2388	Conserved hypothetical protein (lactoylglutathione lyase and related lyases?)	58	55		1.05455	0.309361
MAB_3699c	hypothetical protein	97	92		1.05435	0.179962
MAB_0691	Short-chain dehydrogenase/reductas	156	148		1.05405	0.124949
MAB_2046	Possible transcriptional regulator, TetR family	78	74		1.05405	0.211965
MAB_0127c	Possible bacterioferritin BfrB	334	317		1.05363	0.0681455
MAB_4656	Hypothetical protein	59	56		1.05357	0.118953
MAB_3500	hypothetical protein	59	56		1.05357	0.181658
MAB_1314	Hypothetical protein	59	56		1.05357	0.221609
MAB_4454c	Conserved hypothetical protein (DGPF family)	159	151		1.05298	0.221549
MAB_2303	Putative membrane protein, MmpL	40	38		1.05263	0.0900232
MAB_4534c	hypothetical protein	20	19		1.05263	0.150723
MAB_2964	hypothetical protein	20	19		1.05263	0.153807
MAB_4210	Putative MutT/NUDIX family protein	60	57		1.05263	0.19454
MAB_3169c	4-hydroxy-3-methylbut-2-en-1-yl diphosphate synthase(IspG)	80	76		1.05263	0.204196
MAB_3119c	Possible carboxymuconolactone decarboxylase	20	19		1.05263	0.230656
MAB_2968	Putative transcriptional regulator, TetR family	40	38		1.05263	0.31489
MAB_0879	Putative HTH-type transcriptional regulator MarR	200	190		1.05263	0.336851
MAB_1547c	Probable sulfatase	20	19		1.05263	0.341931
MAB_3764	Probable epoxide hydrolase EphA	121	115		1.05217	0.135847
MAB_3665	Hypothetical protein	224	213		1.05164	0.488667
MAB_4720c	Hypothetical protein	143	136		1.05147	0.378154
MAB_4110c	Probable acetyltransferase AtfA	41	39		1.05128	0.197728
MAB_2876c	Probable GTP pyrophosphokinase	103	98		1.05102	0.426595
MAB_4368c	Hypothetical rubredoxin/ferredoxin reductase	62	59		1.05085	0.42236
MAB_2468	Putative guanyl-specific ribonuclease Sa	62	59		1.05085	0.132716
MAB_4801	Possible twin-arginine translocation pathway	269	256		1.05078	0.276639
MAB_1130	hypothetical protein	622	592		1.05068	0.235135
MAB_1053c	Conserved hypothetical protein (chorismate mutase?)	311	296		1.05068	0.31803
MAB_4774c	Hypothetical protein	2364	2250		1.05067	0.143214
MAB_0564c	Probable DNA repair protein RadA	104	99		1.05051	0.0756798
MAB_0768	hypothetical protein	437	416		1.05048	0.26886
MAB_0453c	hypothetical protein	229	218		1.05046	0.113653
MAB_0213c	hypothetical protein	21	20		1.05	0.0999665
MAB_2119c	Putative polyketide synthase MbtD	21	20		1.05	0.364745
MAB_0872	Probable cold shock-like protein B CspB	5824	5547		1.04994	0.791346
MAB_0355	Probable ammonium transporter	339	323		1.04954	0.798583
MAB_3404c	Probable ribonucleoside-diphosphate reductase beta subunit	851	811		1.04932	0.13788
MAB_4129c	hypothetical protein	449	428		1.04907	0.113309
MAB_2727c	Hypothetical invasion protein Inv2	174	166		1.04819	0.109589
MAB_0167	Putative hydrolase	87	83		1.04819	0.483373
MAB_0813c	Putative transcriptional regulator, IclR	22	21		1.04762	0.094336
MAB_3720c	Putative inosine-5'-monophosphate dehydrognase GuaB3	88	84		1.04762	0.162573
MAB_0045	Hypothetical TetR transcriptional regulator	22	21		1.04762	0.164475
MAB_4025c	hypothetical protein	22	21		1.04762	0.169907
MAB_2654	Putative monooxygenase	22	21		1.04762	0.169958
MAB_3329c	Putative transcriptional regulator, MarR family	22	21		1.04762	0.186693
MAB_1523c	hypothetical protein	22	21		1.04762	0.188391
MAB_3103c	Putative short chain dehydrogenase/reductase	44	42		1.04762	0.190705
MAB_2237c	Probable FAD-dependent monooxygenase	22	21		1.04762	0.192615
MAB_0314c	Possible transcriptional regulator, TetR family	22	21		1.04762	0.260587
MAB_4220c	Hypothetical protein	133	127		1.04724	0.171112
MAB_2869	Putative glyoxalase/bleomycin resistance protein	377	360		1.04722	0.0502819
MAB_3853	hypothetical protein	89	85		1.04706	0.228157
MAB_4935	MutT/NUDIX family protein	379	362		1.04696	0.284005
MAB_3022c	hypothetical protein	472	451		1.04656	0.861155
MAB_0147c	hypothetical protein	180	172		1.04651	0.10197
MAB_0261	Probable amino acid ABC transporter, substrate binding	45	43		1.04651	0.181393
MAB_3391	hypothetical protein	45	43		1.04651	0.197763
MAB_2491c	hypothetical protein	45	43		1.04651	0.248982
MAB_0972	Putative aldehyde dehydrogenase	203	194		1.04639	0.267021
MAB_1875c	Putative hydrolase (alpha/beta fold)	137	131		1.0458	0.116587
MAB_2544c	Putative agmatine deiminase	23	22		1.04545	0.105084
MAB_0935c	Putative fatty-acid--CoA ligase FadD	23	22		1.04545	0.153807
MAB_4535c	hypothetical protein	23	22		1.04545	0.15679
MAB_0166	Putative acyltransferase	69	66		1.04545	0.158227
MAB_3120	hypothetical protein	92	88		1.04545	0.203603
MAB_0703c	hypothetical protein	46	44		1.04545	0.206675
MAB_3790	Hypothetical protein	23	22		1.04545	0.220904
MAB_3013	hypothetical protein	69	66		1.04545	0.248394
MAB_1509	hypothetical protein	46	44		1.04545	0.328278
MAB_0299	Putative amidohydrolase (aminocarboxymuconate-semialdehyde decarboxylase)	69	66		1.04545	0.430336
MAB_2474	hypothetical protein	1730	1656		1.04469	0.0977964
MAB_4438	hypothetical protein	118	113		1.04425	0.119954
MAB_3029	Iron-dependent repressor IdeR	876	839		1.0441	0.391042
MAB_2154c	hypothetical protein	24	23		1.04348	0.0433181
MAB_1021	Putative MarR-family transcriptional regulator	48	46		1.04348	0.086316
MAB_0381	Glycerol uptake facilitator protein (GlpF)	24	23		1.04348	0.102997
MAB_4556c	Hypothetical protein	24	23		1.04348	0.161019
MAB_4163c	Probable fatty-acid-CoA ligase FadD	24	23		1.04348	0.176625
MAB_2181c	Putative amidase	24	23		1.04348	0.213526
MAB_2634	hypothetical protein	72	69		1.04348	0.215893
MAB_3076	hypothetical protein	24	23		1.04348	0.2515
MAB_3046	hypothetical protein	364	349		1.04298	0.669545
MAB_0739c	hypothetical protein	1530	1467		1.04294	0.716991
MAB_3984c	Putative metal transporter ATPase	243	233		1.04292	0.56887
MAB_2556c	hypothetical protein	414	397		1.04282	0.0580464
MAB_1849	Putative metalloprotease	98	94		1.04255	0.139917
MAB_2012	hypothetical protein	1544	1481		1.04254	0.0943017
MAB_3333	Probable conserved lipoprotein LppZ	148	142		1.04225	0.0472547
MAB_1108c	hypothetical protein	74	71		1.04225	0.0579548
MAB_1974	Putative secreted protein	797	765		1.04183	0.0991897
MAB_2451c	Conserved hypothetical protein (esterase?)	25	24		1.04167	0.183221
MAB_2268c	hypothetical protein	25	24		1.04167	0.184393
MAB_3924c	Putative transcriptional regulator, TetR family	50	48		1.04167	0.221609
MAB_4544c	hypothetical protein	25	24		1.04167	0.251566
MAB_3105c	Hypothetical protease	50	48		1.04167	0.424648
MAB_0403	hypothetical protein	877	842		1.04157	0.812784
MAB_1873c	Putative TetR family transcriptional regulator	752	722		1.04155	0.789072
MAB_3059c	Probable regulatory protein RecX	759	729		1.04115	0.713498
MAB_1405	Hypothetical protein	178	171		1.04094	0.160192
MAB_1249	Hypothetical protein	102	98		1.04082	0.162113
MAB_1456c	Conserved hypothetical protein (cobalamin adenosyltransferase?)	51	49		1.04082	0.207709
MAB_2212	Probable polyketide synthase	26	25		1.04	0.0631135
MAB_4314	Hypothetical protein	78	75		1.04	0.0647348
MAB_0386c	hypothetical protein	26	25		1.04	0.0750801
MAB_1372	Probable sugar ABC transporter, sugar-binding protein LpqY	78	75		1.04	0.105856
MAB_4799c	Conserved hypothetical protein (methyltransferase?)	26	25		1.04	0.151842
MAB_3923	hypothetical protein	26	25		1.04	0.16715
MAB_0255	Putative acyl-CoA dehydrogenase	26	25		1.04	0.175928
MAB_3647c	Probable transcriptional regulatory protein	78	75		1.04	0.179771
MAB_4228c	Hypothetical protein	52	50		1.04	0.182667
MAB_4469c	Sulfatase family protein	26	25		1.04	0.190651
MAB_1287	Probable conserved membrane protein, MmpL family	26	25		1.04	0.19195
MAB_4853c	Probable cation-transporting ATPase G	26	25		1.04	0.199837
MAB_3532	hypothetical protein	26	25		1.04	0.223158
MAB_2986c	Probable uroporphyrinogen decarboxylase (HemE)	26	25		1.04	0.242155
MAB_3125c	hypothetical protein	79	76		1.03947	0.171607
MAB_1557	Copper resistance D precursor	132	127		1.03937	0.368398
MAB_4657c	Putative short-chain dehydrogenase/reductase	537	517		1.03868	0.846506
MAB_3890c	Probable histidine kinase response regulator	108	104		1.03846	0.0523207
MAB_4312	Putative TetR-family transcriptional regulator	27	26		1.03846	0.0668638
MAB_0781	Hypothetical protein	27	26		1.03846	0.0784998
MAB_1250c	Probable fumarate hydratase Fum	81	78		1.03846	0.108799
MAB_1024	Putative TetR-family transcriptional regulator	27	26		1.03846	0.140568
MAB_1590c	Hypothetical protein	163	157		1.03822	0.194355
MAB_4156c	Putative short chain dehydrogenase/reductase	191	184		1.03804	0.0453248
MAB_0856c	Putative transcriptional regulator, TetR family (tetracyclin resistance)	82	79		1.03797	0.149719
MAB_0318c	hypothetical protein	796	767		1.03781	0.275864
MAB_4536	Probable zinc metalloprotease	55	53		1.03774	0.11925
MAB_1301c	Hypothetical protein	55	53		1.03774	0.169821
MAB_0133	Probable phosphoglycerate mutase	582	561		1.03743	0.835973
MAB_1360c	Probable transcriptional regulator, TetR family	28	27		1.03704	0.0703261
MAB_2230c	Hypothetical PPE family protein	28	27		1.03704	0.1392
MAB_3086	hypothetical protein	28	27		1.03704	0.147234
MAB_1402c	Putative lipoprotein LprE precursor	56	54		1.03704	0.230356
MAB_4085c	hypothetical protein	56	54		1.03704	0.393883
MAB_2391	hypothetical protein	57	55		1.03636	0.342567
MAB_3769c	50S ribosomal proein L17	1341	1294		1.03632	0.177213
MAB_0932c	Putative citrate synthase CitA	86	83		1.03614	0.144464
MAB_4128c	hypothetical protein	287	277		1.0361	0.302455
MAB_3645	Putative reductase	58	56		1.03571	0.217339
MAB_0490c	Putative adenylate cyclase	29	28		1.03571	0.213593
MAB_0528c	Probable epoxide hydrolase EphA	29	28		1.03571	0.227504
MAB_0092	Probable NADH-dependent glutamate synthase (small subunit) GltD	58	56		1.03571	0.276747
MAB_0601	Hypothetical protein	351	339		1.0354	0.112456
MAB_1679c	Probable ArsR-family transcriptional regulator	443	428		1.03505	0.0431657
MAB_1181c	Putative lipoprotein LpqV precursor	89	86		1.03488	0.162281
MAB_0108c	Hypothetical protein	209	202		1.03465	0.0957914
MAB_3687	Probable o-acetylhomoserine sulfhydrylase MetC (homocysteine synthase)	120	116		1.03448	0.0466487
MAB_0294	Putative carboxylesterase, type B	30	29		1.03448	0.102248
MAB_4340c	Probable fatty-acid-CoA synthetase FadD	30	29		1.03448	0.135847
MAB_2301	Putative membrane protein, mmpL	30	29		1.03448	0.162888
MAB_0780	Hypothetical protein	30	29		1.03448	0.231774
MAB_2875	Beta-lactamase precursor (Penicillinase)	30	29		1.03448	0.258912
MAB_2911c	Putative dipeptidase	30	29		1.03448	0.27587
MAB_1054	Putative ATP-dependent DNA helicase PcrA	30	29		1.03448	0.370314
MAB_4012c	hypothetical protein	60	58		1.03448	0.410953
MAB_0956c	Probable transcriptional regulatory protein PrrA	273	264		1.03409	0.0525436
MAB_0071c	Putative thiosulfate sulfurtransferase (SseB)	91	88		1.03409	0.388842
MAB_4503c	Hypothetical protein	304	294		1.03401	0.101236
MAB_2742	Conserved hypothetical protein (acetyltransferase?)	61	59		1.0339	0.237183
MAB_4562	Putative lipoprotein LprO	92	89		1.03371	0.123943
MAB_3492c	hypothetical protein	185	179		1.03352	0.0456124
MAB_2010	hypothetical protein	216	209		1.03349	0.0504789
MAB_1114	Putative metallo-beta-lactamase superfamily	31	30		1.03333	0.0327249
MAB_0172	Probable phosphoesterase	31	30		1.03333	0.0887539
MAB_2801	hypothetical protein	31	30		1.03333	0.0929646
MAB_1112c	Putative quinone oxidoreductase	93	90		1.03333	0.179934
MAB_3602c	hypothetical protein	31	30		1.03333	0.214342
MAB_0484	Putative hydrolase/esterase/lipase	62	60		1.03333	0.242973
MAB_1469	Probable glycogen phosphorylase GlgP	31	30		1.03333	0.335694
MAB_3181	Probable lipoprotein LppI	125	121		1.03306	0.239347
MAB_1418	Hypothetical protein	313	303		1.033	0.0415558
MAB_3524c	hypothetical protein	126	122		1.03279	0.0938559
MAB_1586c	hypothetical protein	978	947		1.03273	0.280121
MAB_1846	Putative ABC transporter ATP-binding protein	2845	2755		1.03267	0.168619
MAB_2750c	Probable transcriptional regulatory protein	603	584		1.03253	0.754442
MAB_0620c	Hypothetical protein	32	31		1.03226	0.0856639
MAB_3588	Putative acyl-CoA oxidase	32	31		1.03226	0.292873
MAB_3259c	Phosphopantetheine adenylyltransferase (CoaD)	419	406		1.03202	0.0703293
MAB_2017	Hypothetical immunogenic protein antigen 84	4340	4207		1.03161	0.241649
MAB_3030c	hypothetical protein	197	191		1.03141	0.0904817
MAB_0339	Hypothetical protein	33	32		1.03125	0.164102
MAB_2679	hypothetical protein	33	32		1.03125	0.221549
MAB_0643	Putative short-chain dehydrogenase/reductase	33	32		1.03125	0.27456
MAB_4009c	hypothetical protein	235	228		1.0307	0.101764
MAB_3423	Probable cytochrome P450	2457	2384		1.03062	0.23184
MAB_1346	Conserved hypothetical protein (glycosyl transferase?)	135	131		1.03053	0.0856397
MAB_3527	Putative transcriptional regulator, TetR family	135	131		1.03053	0.167873
MAB_4398c	hypothetical protein	136	132		1.0303	0.192578
MAB_2344	hypothetical protein	34	33		1.0303	0.192707
MAB_4300	Putative hydrolase, alpha/beta fold	34	33		1.0303	0.207623
MAB_0217c	Probable cysteine desulfurase	34	33		1.0303	0.428683
MAB_3981c	Probable zinc metalloprotease	69	67		1.02985	0.0577751
MAB_1364	Probable serine protease HtrA	138	134		1.02985	0.0778303
MAB_4587c	hypothetical protein	69	67		1.02985	0.369316
MAB_3410	hypothetical protein	173	168		1.02976	0.414396
MAB_2608	Putative hydrolase, alpha/beta fold	104	101		1.0297	0.131675
MAB_1256c	hypothetical protein	279	271		1.02952	0.0537138
MAB_1433	Arginyl-tRNA synthetase (ArgS)	280	272		1.02941	0.689755
MAB_3705	Putative TetR family regulatory protein	107	104		1.02885	0.314296
MAB_3504	Putative ABC transporter, ATP-binding protein	36	35		1.02857	0.159056
MAB_0161	Probable transcriptional regulator, LysR family	73	71		1.02817	0.36774
MAB_0149c	Hypothetical protein	998	971		1.02781	0.824641
MAB_3459	Putative cytidine/deoxycytidylate deaminase	74	72		1.02778	0.171112
MAB_1002	Putative acetyl-CoA C-acyltransferase (thiolase)	37	36		1.02778	0.173523
MAB_3047c	hypothetical protein	76	74		1.02703	0.148188
MAB_0181	Propionyl-CoA carboxylase, beta subunit (PccB)	152	148		1.02703	0.321513
MAB_0851	Probable fatty oxidation protein FadB	38	37		1.02703	0.351462
MAB_3026c	hypothetical protein	537	523		1.02677	0.0838589
MAB_1850c	Hypothetical protein	155	151		1.02649	0.150711
MAB_0967	Hypothetical protein	2210	2153		1.02647	0.275257
MAB_1139	Probable 4-diphosphocytidyl-2-C-methyl-D-erythritol kinase	39	38		1.02632	0.151038
MAB_1393c	Probable 2-oxoglutarate dehydrogenase SucA	117	114		1.02632	0.752674
MAB_1589	Putative transcriptional regulator, TetR family	201	196		1.02551	0.0744679
MAB_1954c	Putative cobinamide kinase/cobinamide phosphate guanylyltransferase CobU	41	40		1.025	0.0490878
MAB_0285	Putative oxidoreductase	42	41		1.02439	0.134888
MAB_0346	hypothetical protein	85	83		1.0241	0.0976268
MAB_0961c	hypothetical protein	85	83		1.0241	0.191111
MAB_2297	Probable methyltransferase	3456	3375		1.024	0.896313
MAB_1442	Probable peptide chain release factor 1 (RF-1)	344	336		1.02381	0.809702
MAB_4277	Luciferase-like monooxygenase superfamily	87	85		1.02353	0.281551
MAB_4525	hypothetical protein	175	171		1.02339	0.140334
MAB_4207	4-aminobutyrate aminotransferase (GabT)	1235	1207		1.0232	0.926936
MAB_3248c	hypothetical protein	133	130		1.02308	0.133423
MAB_1459c	Conserved hypothetical protein (adenylate cyclase?)	135	132		1.02273	0.190199
MAB_1158	Putative transcriptional regulator, MazG family	45	44		1.02273	0.116185
MAB_4014	hypothetical protein	45	44		1.02273	0.133603
MAB_2733c	Hypothetical protein	45	44		1.02273	0.208216
MAB_0090c	Probable oxidoreductase EphD	90	88		1.02273	0.352687
MAB_3551c	hypothetical protein	45	44		1.02273	0.354404
MAB_4870c	hypothetical protein	182	178		1.02247	0.0739751
MAB_3419	NH(3)-dependent NAD(+) synthetase	46	45		1.02222	0.156767
MAB_1392c	Conserved hypothetical protein (lipase?)	46	45		1.02222	0.229643
MAB_1712	hypothetical protein	92	90		1.02222	0.400775
MAB_1439c	Hypothetical protein	2364	2313		1.02205	0.0472908
MAB_1874	Putative oxidoreductase	240	235		1.02128	0.19959
MAB_0199	Probable phosphoesterase, PA-phosphatase related protein	48	47		1.02128	0.376011
MAB_3174	hypothetical protein	962	942		1.02123	0.382664
MAB_1347c	hypothetical protein	49	48		1.02083	0.103195
MAB_0354c	Oxidoreductase, 2-nitropropane dioxygenase family	50	49		1.02041	0.115758
MAB_0187	hypothetical protein	51	50		1.02	0.16634
MAB_1255c	Probable exodeoxyribonuclease VII large subunit XseA	51	50		1.02	0.255613
MAB_3732c	10 kDa chaperonin (GroES)	11571	11348		1.01965	0.250522
MAB_3164c	Methionine aminopeptidase (MAP)	156	153		1.01961	0.0751594
MAB_1591	hypothetical protein	52	51		1.01961	0.181257
MAB_2129	5-methyltetrahydrofolate--homocysteine methyltransferase MetH	105	103		1.01942	0.808443
MAB_4542c	hypothetical protein	1628	1597		1.01941	0.588438
MAB_4869	Hypothetical protein	843	827		1.01935	0.221
MAB_2448	Hypothetical protein	160	157		1.01911	0.229214
MAB_4634c	Putative TetR-family transcriptional regulator	54	53		1.01887	0.181847
MAB_2560	hypothetical protein	217	213		1.01878	0.0649954
MAB_1475	Probable ATP-dependent Clp protease adaptor protein ClpS	498	489		1.0184	0.0398988
MAB_0867c	Putative transferase	57	56		1.01786	0.13155
MAB_1965c	Conserved hypothetical protein (pyridoxamine 5'-phosphate oxidase?)	171	168		1.01786	0.351295
MAB_3289	hypothetical protein	58	57		1.01754	0.13829
MAB_2771c	Hypothetical protein	58	57		1.01754	0.147253
MAB_3496	Hypothetical protein	1056	1038		1.01734	0.243848
MAB_3007c	Probable inositol-1-monophosphatase SuhB	59	58		1.01724	0.124251
MAB_2564	Probable carbonic anhydrase	59	58		1.01724	0.130808
MAB_4315c	Hypothetical protein	60	59		1.01695	0.124386
MAB_2312	hypothetical protein	864	850		1.01647	0.801358
MAB_1975	hypothetical protein	62	61		1.01639	0.36774
MAB_3402	Hypothetical protein	188	185		1.01622	0.10224
MAB_3762	hypothetical protein	10646	10480		1.01584	0.0124042
MAB_0591	Probable rifampin adp-ribosyl transferase	449	442		1.01584	0.0366787
MAB_3097	Hypothetical protein	457	450		1.01556	0.0296351
MAB_0711	hypothetical protein	131	129		1.0155	0.113721
MAB_3559c	hypothetical protein	66	65		1.01538	0.205379
MAB_4765	Putative regulatory protein, TetR	67	66		1.01515	0.143463
MAB_2969	Putative ATP-binding protein	68	67		1.01493	0.126103
MAB_4327	hypothetical protein	68	67		1.01493	0.275864
MAB_4926	hypothetical protein	69	68		1.01471	0.104626
MAB_4867c	Probable dCTP deaminase/DeoxyUTP pyrophosphatase	210	207		1.01449	0.768533
MAB_0582c	hypothetical protein	71	70		1.01429	0.143865
MAB_0641	Putative HAD-superfamily hydrolase	72	71		1.01408	0.140971
MAB_3162c	hypothetical protein	73	72		1.01389	0.109935
MAB_4055c	Putative acyl-CoA synthetase	74	73		1.0137	0.0732949
MAB_3506c	Putative short-chain dehydrogenase/reductase	77	76		1.01316	0.195725
MAB_2283	Putative oxidoreductase	79	78		1.01282	0.089146
MAB_4778c	Hypothetical protein	316	312		1.01282	0.118256
MAB_2308	UvrABC system protein B (UvrB protein) excinuclease	81	80		1.0125	0.0291873
MAB_0492	hypothetical protein	245	242		1.0124	0.0637536
MAB_0417c	hypothetical protein	1655	1635		1.01223	0.306184
MAB_0319	hypothetical protein	843	833		1.012	0.207709
MAB_4094c	Probable 3-hydroxybutyryl-CoA dehydrogenase	253	250		1.012	0.170963
MAB_2822c	DNA-directed RNA polymerase omega subunit	1871	1849		1.0119	0.35656
MAB_4524	hypothetical protein	86	85		1.01176	0.0849357
MAB_2704	hypothetical protein	538	532		1.01128	0.221655
MAB_4208	Putative succinate-semialdehyde dehydrogenase	279	276		1.01087	0.766996
MAB_4005c	Probable pyrroline-5-carboxylate reductase ProC	188	186		1.01075	0.0281304
MAB_4013c	Conserved hypothetical protein (phosphatase?)	94	93		1.01075	0.17675
MAB_1152	Hypothetical protein	1631	1614		1.01053	0.764216
MAB_3313c	Putative transcriptional regulator, TetR family	96	95		1.01053	0.105716
MAB_4808	Hypothetical protein	98	97		1.01031	0.133581
MAB_1153	Hypothetical protein	1492	1477		1.01016	0.766925
MAB_3545c	hypothetical protein	202	200		1.01	0.0296094
MAB_1119	hypothetical protein	103	102		1.0098	0.343924
MAB_3993c	Glutamyl-tRNA reductase (HemA)	104	103		1.00971	0.0429253
MAB_2675	Conserved hypothetical protein (NUDIX hydrolase? )	104	103		1.00971	0.337028
MAB_2302	Probable conserved membrane protein, MmpS	106	105		1.00952	0.133154
MAB_0568	Putative CarD-like transcriptional regulator	5642	5589		1.00948	0.45408
MAB_1279	Probable 3-demethylubiquinone-9 3-methyltransferase	116	115		1.0087	0.188269
MAB_4770c	hypothetical protein	121	120		1.00833	0.0938559
MAB_1457	Probable UDP-N-acetylglucosamine 1-carboxyvinyltransferase MurA	779	773		1.00776	0.0625501
MAB_2173	Proteasome (alpha subunit) PrcA	137	136		1.00735	0.070924
MAB_3597c	Probable rubredoxin RubB	841	835		1.00719	0.0248884
MAB_3583c	hypothetical protein	153	152		1.00658	0.341997
MAB_2015c	hypothetical protein	155	154		1.00649	0.334721
MAB_4203	Putative aldehyde dehydrogenase	1785	1774		1.0062	0.546639
MAB_0966	hypothetical protein	163	162		1.00617	0.327008
MAB_3624c	Hypothetical protein	178	177		1.00565	0.122332
MAB_3474c	Cell division protein FtsX homolog	185	184		1.00543	0.0251097
MAB_4572c	hypothetical protein	377	375		1.00533	0.0235383
MAB_0553c	Conserved hypothetical protein (antibiotic biosynthesis monooxygenase?)	953	948		1.00527	0.182825
MAB_2870	hypothetical protein	791	787		1.00508	0.225124
MAB_1684	Diaminobutyrate--2-oxoglutarate aminotransferase	1	1		1	0.00392637
MAB_1796	Bacteriophage tape measure protein (TMP)	1	1		1	0.00393761
MAB_0385	Conserved hypothetical protein (cation transporter?)	16	16		1	0.0118926
MAB_1555	hypothetical protein	6	6		1	0.0138474
MAB_2613	Putative glucose/mannose:H+ symporter GlcP	2	2		1	0.0154115
MAB_4936	hypothetical protein	10	10		1	0.0172281
MAB_2124	Putative phenyloxazoline synthase MbtB	6	6		1	0.0205203
MAB_0123	Putative glycerophosphoryl diester phosphodiesterase	204	204		1	0.0206441
MAB_2005	Putative cell division protein FtsW	103	103		1	0.0216425
MAB_2576c	Putative 2,3-dihydroxybiphenyl-1,2-dioxygenase or glyoxalase/bleomycin resistance protein	20	20		1	0.0232556
MAB_4068	hypothetical protein	40	40		1	0.0253943
MAB_3633	Maf-like protein	13	13		1	0.0265746
MAB_3183c	Probable dienelactone hydrolase	29	29		1	0.026679
MAB_1334c	hypothetical protein	18	18		1	0.0275612
MAB_2031	Putative beta-ketoacyl synthase	2	2		1	0.0277858
MAB_0057	Putative short chain dehydrogenase/reductase	265	265		1	0.0283705
MAB_0364c	ATPase, BadF/BadG/BcrA/BcrD type	24	24		1	0.0294413
MAB_4307	Possible arylsulfatase AtsA	57	57		1	0.0298331
MAB_0818	Probable tryptophan 2-monooxygenase	2	2		1	0.0299762
MAB_1654	Probable sulfate ABC transporter, permease protein CysW	28	28		1	0.0304053
MAB_4728c	Putative DNA glycosylase Nei	26	26		1	0.0304109
MAB_3425c	Putative cobalamin synthesis protein	147	147		1	0.0309182
MAB_3268c	hypothetical protein	38	38		1	0.032399
MAB_1175	Probable 4-hydroxybutyrate CoA-transferase AbfT	13	13		1	0.0337793
MAB_4130	Probable peptidase	11	11		1	0.0344264
MAB_0923c	hypothetical protein	21	21		1	0.0345396
MAB_1937	Putative peptide monooxygenase	16	16		1	0.0355201
MAB_4149c	Hypothetical MCE-family protein LprN	8	8		1	0.0365844
MAB_2610	Putative aminotransferase	13	13		1	0.0384296
MAB_3856c	Putative lipoprotein LprB precursor	35	35		1	0.0395743
MAB_3632	hypothetical protein	70	70		1	0.0398355
MAB_1646c	Probable monooxygenase, FAD-binding	13	13		1	0.039864
MAB_2295c	hypothetical protein	16	16		1	0.0425308
MAB_0201c	Probable O-antigen/lipopolysaccharide transport integral membrane protein ABC transporter RfbD	22	22		1	0.0443429
MAB_2962	Probable fatty-acid-CoA ligase FadD	16	16		1	0.0448678
MAB_1329	Probable glycosyl transferase	5	5		1	0.0456009
MAB_0104	Probable enoyl-CoA hydratase/isomerase	22	22		1	0.0457582
MAB_4292	Putative transcriptional regulator, LuxR family	9	9		1	0.0459234
MAB_3637c	Putative aminoglycoside phosphotransferase	8	8		1	0.0459935
MAB_0815	Putative amino acid permease	4	4		1	0.0460088
MAB_3124	Probable enoyl-CoA hydratase	29	29		1	0.0461738
MAB_4399c	hypothetical protein	29	29		1	0.0478159
MAB_0478	Probable membrane protein, MmpL	7	7		1	0.0481945
MAB_0897c	Probable pyruvate dehydrogenase E1 component, alpha subunit	5	5		1	0.049332
MAB_4039c	Probable monooxygenase	4	4		1	0.0495239
MAB_0454c	Putative metal-binding protein	624	624		1	0.0499094
MAB_1390c	Hypothetical UbiE/COQ5 methyltransferase	38	38		1	0.0505868
MAB_3974c	Putative cytochrome C biogenesis protein ResB	8	8		1	0.0507309
MAB_4339c	hypothetical protein	14	14		1	0.0511183
MAB_1868c	hypothetical protein	9	9		1	0.0520572
MAB_1070c	Probable acyl-CoA dehydrogenase	6	6		1	0.0524686
MAB_4794	Putative transcriptional regulator, AraC family	16	16		1	0.0527188
MAB_0656	hypothetical protein	3	3		1	0.0527678
MAB_3755c	hypothetical protein	9	9		1	0.0537716
MAB_0634c	Putative cation antiporter NADH dehydrogenase subunit	4	4		1	0.0539228
MAB_2225c	Probable peptidase	3	3		1	0.0541633
MAB_2030	Probable 3-oxoacyl-(Acyl-carrier-protein) synthase II KasA	1	1		1	0.0563746
MAB_1721	Putative histidine kinase sensor of two-component system	5	5		1	0.0577577
MAB_4346c	Methylmalonate-semialdehyde dehydrogenasE (MmsA)	2	2		1	0.0579713
MAB_4610c	O-methyltransferase-like	7	7		1	0.059077
MAB_0762	hypothetical protein	16	16		1	0.0609271
MAB_3782c	Methionine aminopeptidase Map	143	143		1	0.0615155
MAB_4320c	Putative transcriptional regulator, TetR family	23	23		1	0.062305
MAB_0067	hypothetical protein	11	11		1	0.0625531
MAB_4232c	Putative oxygenase	9	9		1	0.0632603
MAB_4482	Putative phosphotransferase	6	6		1	0.0632964
MAB_3252c	Potassium-transporting ATPase C chain	9	9		1	0.0637536
MAB_0502c	hypothetical protein	4	4		1	0.0660264
MAB_3435	Putative acyl-CoA ligase	6	6		1	0.06623
MAB_1050c	Putative methionine sulfoxide reductase	30	30		1	0.0684684
MAB_2696c	DNA polymerase III alpha subunit	31	31		1	0.0685489
MAB_3230c	hypothetical protein	44	44		1	0.0686658
MAB_0428	Probable peptide ABC transporter DppC	17	17		1	0.069243
MAB_3780	DTDP-4-dehydrorhamnose 3,5-epimerase RmlC	22	22		1	0.069243
MAB_3154c	hypothetical protein	21	21		1	0.0695205
MAB_4466	hypothetical protein	25	25		1	0.0700565
MAB_0060	Possible nitrate/nitrite response transcriptional regulatory protein NarL (LuxR family)	7	7		1	0.0708956
MAB_1695	Putative Mce family protein	3	3		1	0.0712695
MAB_3677	Possible transposase fusion protein	28	28		1	0.0715801
MAB_1571c	Probable aminopeptidase	46	46		1	0.0718455
MAB_1504	Probable ABC transporter, permease protein	5	5		1	0.071883
MAB_2707	Putative transcriptional regulator	14	14		1	0.072094
MAB_4847c	Putative helicase	2	2		1	0.0726994
MAB_2106c	Probable conserved lipoprotein LppL	13	13		1	0.0737709
MAB_4034	Putative Mce family protein	7	7		1	0.0738691
MAB_4214c	Putative ABC transporter, membrane protein	19	19		1	0.0739279
MAB_4371	Putative alcohol dehydrogenase	4	4		1	0.0742549
MAB_2624c	High-affinity branched-chain amino acid ABC transporter (LivM)	10	10		1	0.0743664
MAB_1865	Probable fatty-acid-CoA ligase FadD	4	4		1	0.0746057
MAB_1623	Probable phosphoglycerate mutase	23	23		1	0.0749285
MAB_2753	Probable ABC transporter, permease	13	13		1	0.0749763
MAB_1254c	Probable exodeoxyribonuclease VII small subunit	79	79		1	0.0750801
MAB_4452	Putative transcriptional regulator, MerR family	31	31		1	0.0756777
MAB_3855c	Putative lipoprotein LprC	28	28		1	0.0761114
MAB_2151c	Putative cytochrome P450	4	4		1	0.0761513
MAB_4435	Probable serine/threonine-protein kinase PknJ	29	29		1	0.0768821
MAB_0672c	hypothetical protein	22	22		1	0.077312
MAB_4865	Putative pyridine nucleotide-disulphide oxidoreductase	16	16		1	0.0773493
MAB_2176	Probable ABC transporter, permease protein	3	3		1	0.0775797
MAB_3742c	Conserved hypothetical protein (carboxylesterase?)	19	19		1	0.0805066
MAB_4796	hypothetical protein	9	9		1	0.0808645
MAB_0004	DNA replication and repair protein RecF	9	9		1	0.0815646
MAB_1804	Bacteriophage protein	1	1		1	0.0816204
MAB_1474c	Probable nicotinate phosphoribosyltransferase	6	6		1	0.0824531
MAB_0581c	hypothetical protein	44	44		1	0.0829241
MAB_0575c	Putative ABC-transporter transmembrane protein	30	30		1	0.0840408
MAB_0302	Putative monooxygenase	13	13		1	0.0851015
MAB_3547	hypothetical protein	9	9		1	0.0851015
MAB_0786	Hypothetical protein	21	21		1	0.0860368
MAB_3344	Probable glycosyl transferase	8	8		1	0.0861485
MAB_2713	hypothetical protein	61	61		1	0.0870663
MAB_2592c	hypothetical protein	35	35		1	0.0871651
MAB_1159	Putative iron permease FTR1	16	16		1	0.0872948
MAB_3907c	Putative regulatory protein, LuxR	11	11		1	0.0874496
MAB_0291	Conserved hypothetical protein (transcriptional regulator CdaR?)	17	17		1	0.0886723
MAB_4362	Putative long-chain-fatty-acid--CoA ligase	6	6		1	0.0886723
MAB_1382	Putative oxidoreductase EphD	17	17		1	0.0890978
MAB_2410c	hypothetical protein	11	11		1	0.0891411
MAB_4814	hypothetical protein	23	23		1	0.0892324
MAB_2175	hypothetical protein	5	5		1	0.0895589
MAB_3330	Putative salicylate hydroxylase	80	80		1	0.0898022
MAB_0316	Probable enoyl-CoA hydratase	12	12		1	0.0917183
MAB_0429	Putative oligopeptide ABC transporter, ATP-binding protein	20	20		1	0.0923937
MAB_4035	Putative Mce family protein	6	6		1	0.0955125
MAB_4768c	Putative membrane protein, MmpL	14	14		1	0.0967964
MAB_4640c	Dihydroxy-acid dehydratase (IlvD)	5	5		1	0.0972793
MAB_3518	Possible DNA-methyltransferase	47	47		1	0.0975696
MAB_2202	hypothetical protein	39	39		1	0.0978574
MAB_2462	Putative sulfonate ABC transporter, periplasmic protein	7	7		1	0.0978574
MAB_0190c	hypothetical protein	12	12		1	0.0989248
MAB_4859	hypothetical protein	39	39		1	0.0989248
MAB_2697c	Hypothetical protein	8	8		1	0.0991897
MAB_1040	hypothetical protein	63	63		1	0.0999317
MAB_4461	Hypothetical protein	84	84		1	0.0999317
MAB_4630	hypothetical protein	56	56		1	0.100421
MAB_0353	hypothetical protein	63	63		1	0.100709
MAB_4909	Probable GABA permease GabP	17	17		1	0.100975
MAB_4589c	Putative phosphotransferase	9	9		1	0.101161
MAB_0394c	hypothetical protein	8	8		1	0.10197
MAB_3501	hypothetical protein	67	67		1	0.102097
MAB_1226	Putative ABC transporter, ATP-binding protein	10	10		1	0.102827
MAB_3447c	Putative lipase/esterase	19	19		1	0.102951
MAB_3284c	Probable thiamine-monophosphate kinasE ThiL	47	47		1	0.103195
MAB_1304	hypothetical protein	7	7		1	0.1034
MAB_3353c	Putative xanthine/uracil/vitamin C permease family protein	19	19		1	0.103656
MAB_1854c	Glycogen phosphorylase	19	19		1	0.104774
MAB_0391c	hypothetical protein	8	8		1	0.104865
MAB_1526	Putative short chain dehydrogenase/reductase	40	40		1	0.104961
MAB_4659	Conserved hypothetical protein (phosphoribosyltransferase?)	59	59		1	0.105084
MAB_0681	Putative HTH-type transcriptional regulator	22	22		1	0.105413
MAB_2784c	UvrABC system protein C UvrC	18	18		1	0.105749
MAB_2500	Hypothetical protein	85	85		1	0.105856
MAB_1938c	Putative transcriptional regulator, TetR family	9	9		1	0.106186
MAB_1295c	Probable O-methyltransferase OMT	51	51		1	0.106512
MAB_1857c	hypothetical protein	210	210		1	0.106678
MAB_0273c	Hypothetical protein	103	103		1	0.107682
MAB_2306c	Putative oxidoreductase	41	41		1	0.107682
MAB_2226c	hypothetical protein	23	23		1	0.10786
MAB_4565c	Putative Mce family protein	11	11		1	0.108799
MAB_2311	Probable peptidase	18	18		1	0.11041
MAB_3830c	Probable dehydrogenase (glucose-methanol-choline oxidoreductase?)	2	2		1	0.111463
MAB_2620	Hypothetical conserved membrane protein	11	11		1	0.112676
MAB_4031	Putative Mce family protein	13	13		1	0.112723
MAB_2498c	hypothetical protein	33	33		1	0.113594
MAB_0618	Probable lipid transfer protein or keto acyl-CoA thiolase Ltp2	9	9		1	0.113677
MAB_2571c	Probable membrane protein, MmpL family	9	9		1	0.115677
MAB_4382c	Putative membrane protein, MmpL	9	9		1	0.115677
MAB_2385	Probable streptomycin phosphotransferase	9	9		1	0.116915
MAB_0701	Probable M18-family aminopeptidase 2	31	31		1	0.117369
MAB_2033	Probable thioesterase	3	3		1	0.117369
MAB_1778	Hypothetical protein	2	2		1	0.118821
MAB_1835c	Immunogenic protein MPT64 precursor	16	16		1	0.11925
MAB_2209c	hypothetical protein	13	13		1	0.119989
MAB_4746	Putative membrane protein, MmpL	4	4		1	0.122142
MAB_1645	Hypothetical protein	20	20		1	0.122332
MAB_2690	Glycogen operon protein GlgX homolog	21	21		1	0.122332
MAB_3051	Putative glutamate ABC transporter, periplasmic protein	9	9		1	0.122332
MAB_3736c	hypothetical protein	12	12		1	0.12269
MAB_1892	Hypothetical protein	19	19		1	0.124898
MAB_3396	Conserved hypthetical membrane protein	3	3		1	0.127915
MAB_1379c	Putative transcriptional regulator, TetR family	20	20		1	0.128307
MAB_0700c	Putative Dyp-type peroxidase	14	14		1	0.12965
MAB_2249	Probable lysine-N-oxygenase MbtG	5	5		1	0.129888
MAB_1629c	hypothetical protein	10	10		1	0.131532
MAB_4148c	Hypothetical MCE-family protein	6	6		1	0.131581
MAB_4389	Putative regulatory protein, TetR family	15	15		1	0.131695
MAB_3653	Probable pyridoxine 5-phosphate oxidase	15	15		1	0.132013
MAB_2167	Putative 3-oxoacyl-ACP synthase III	8	8		1	0.132312
MAB_3854	hypothetical protein	65	65		1	0.133396
MAB_4655	Conserved hypothetical protein (metallophosphoesterase-like)	10	10		1	0.133663
MAB_2572c	Putative membrane protein, MmpS	13	13		1	0.133858
MAB_3318	Putative regulatory protein	9	9		1	0.134696
MAB_0522c	Probable monooxygenase	17	17		1	0.134793
MAB_1470c	Possible lipoprotein peptidase LpqM	6	6		1	0.135816
MAB_1133c	Putative serine/threonine protein kinase	10	10		1	0.136278
MAB_4806c	hypothetical protein	21	21		1	0.136278
MAB_1373	Probable sugar ABC transporter, permease protein SugA	9	9		1	0.137265
MAB_0722	Putative oligopeptide ABC transporter, ATP-binding protein	5	5		1	0.137432
MAB_3069c	Putative DNA-binding protein	9	9		1	0.137872
MAB_2270c	Putative peroxidase	6	6		1	0.140333
MAB_2537c	Putative pyruvate decarboxylase	20	20		1	0.140874
MAB_4347	Putative regulatory protein	26	26		1	0.140971
MAB_4256c	Probable 4-hydroxybenzoyl-CoA thioesterase	21	21		1	0.140998
MAB_4333	hypothetical protein	10	10		1	0.141049
MAB_0513	Putative monooxygenase	4	4		1	0.141472
MAB_3265c	hypothetical protein	4	4		1	0.141472
MAB_4467	Hypothetical protein	15	15		1	0.142708
MAB_0810c	Putative transcriptional regulator, GntR family	22	22		1	0.143463
MAB_4487c	hypothetical protein	12	12		1	0.143463
MAB_3231	hypothetical protein	31	31		1	0.144059
MAB_1681	hypothetical protein	2	2		1	0.145017
MAB_0347	Cell division control protein 48 CDC48	26	26		1	0.145247
MAB_0543	Conserved hypothetical protein (Bvg accessory factor?)	35	35		1	0.1453
MAB_0596c	Probable fatty-acid-CoA ligase FadD	5	5		1	0.145833
MAB_2856c	hypothetical protein	9	9		1	0.145833
MAB_4434c	Putative iron/ascorbate dependent oxidoreductase	5	5		1	0.145833
MAB_0471	hypothetical protein	8	8		1	0.147234
MAB_0696c	Conserved hypothetical protein (beta-lactamase?)	45	45		1	0.147699
MAB_0100	Putative short chain dehydrogenase/reductase	5	5		1	0.148293
MAB_0653	Hypothetical MoxR-like ATPase	6	6		1	0.148994
MAB_4363c	Putative DNA-binding protein	7	7		1	0.148994
MAB_1068c	hypothetical protein	44	44		1	0.149458
MAB_1692	Putative polyketide synthase Pks16/acyl-CoA synthetase	3	3		1	0.149458
MAB_2932c	Probable xanthine/uracil permease	7	7		1	0.149458
MAB_0708	hypothetical protein	19	19		1	0.150723
MAB_4209c	Putative dioxygenase	30	30		1	0.151038
MAB_0240	Conserved hypothetical protein (thiopurine S-methyltransferase?)	4	4		1	0.152585
MAB_2426	Urease accessory protein (UreF)	8	8		1	0.153007
MAB_1731	Hypothetical protein	2	2		1	0.153045
MAB_3738c	Putative hydrolase alpha/beta fold	26	26		1	0.153431
MAB_2985c	Protoporphyrinogen oxidase HemY'	6	6		1	0.153896
MAB_3481	Probable acyl-CoA dehydrogenase FadE	18	18		1	0.155059
MAB_3843	hypothetical protein	17	17		1	0.155718
MAB_4008c	hypothetical protein	136	136		1	0.155788
MAB_3399	Probable ABC transporter, ATP-binding	15	15		1	0.157121
MAB_4135c	hypothetical protein	5	5		1	0.157144
MAB_3908c	hypothetical protein	7	7		1	0.157953
MAB_4818	Hypothetical protein	27	27		1	0.159538
MAB_0349c	Putative hydrolase, alpha/beta fold	10	10		1	0.160411
MAB_4074c	Lipoprotein LpqH precursor	18	18		1	0.161114
MAB_2591c	hypothetical protein	15	15		1	0.162573
MAB_4689c	hypothetical protein	5	5		1	0.162996
MAB_2241	Putative nitrate ABC transporter, periplasmic protein	5	5		1	0.163894
MAB_2794c	hypothetical protein	14	14		1	0.164289
MAB_0203c	Probable o-antigen/lipopolysaccharide transport ATP-binding protein ABC transporter RfbE	40	40		1	0.164475
MAB_1593c	Probable formate dehydrogenase, A chain	13	13		1	0.164475
MAB_0787	Hypothetical protein	12	12		1	0.168603
MAB_1369	Probable citrate lyase beta chain	28	28		1	0.169997
MAB_1716c	Probable sugar ABC transporter, permease protein	4	4		1	0.170727
MAB_0905	Putative enoyl-CoA hydratase/isomerase	6	6		1	0.170772
MAB_4707c	Putative lipase	49	49		1	0.172263
MAB_3745c	Hypothetical protein	21	21		1	0.173523
MAB_0483c	Putative transcriptional regulator, TetR family	13	13		1	0.17399
MAB_0047	Probable PPE family protein	17	17		1	0.175376
MAB_0891c	Putative HTH-type transcriptional regulator MarR	12	12		1	0.175847
MAB_2923c	hypothetical protein	1	1		1	0.176267
MAB_0611	Putative cytochrome P450	11	11		1	0.180541
MAB_3859c	Possible enoyl-CoA hydratase/isomerase	8	8		1	0.180541
MAB_3737c	hypothetical protein	7	7		1	0.181336
MAB_3667	hypothetical protein	8	8		1	0.181564
MAB_2095	Metal-dependent phosphohydrolase, HD subdomain	10	10		1	0.181748
MAB_1546c	Conserved hypothetical protein (sulfotransferase?)	5	5		1	0.182357
MAB_1248	Probable RNA polymerase sigma factor	49	49		1	0.18412
MAB_1132c	Probable L-asparagine permease 1 (transport protein)	11	11		1	0.184148
MAB_2197	Probable precorrin-6X reductase CobK	7	7		1	0.184351
MAB_3168c	Conserved hypothetical protein (acetyltransferase?)	104	104		1	0.185774
MAB_1545c	Probable sulfate adenylate transferase, subunit 2 (CysD)	7	7		1	0.193145
MAB_3866c	Putative amino acid permease	45	45		1	0.194904
MAB_4258c	Putative RNA methyltransferase	9	9		1	0.195589
MAB_4040c	hypothetical protein	2	2		1	0.196039
MAB_3456	Putative transcriptional regulator, HxlR family	20	20		1	0.202979
MAB_1683	Putative fatty acid desaturase	3	3		1	0.203599
MAB_2652c	Probable short chain dehydrogenase	1	1		1	0.203685
MAB_1294c	Conserved hypothetical protein (methytransferase?)	9	9		1	0.204196
MAB_0109c	Putative copper resistance protein, CopC family	50	50		1	0.205729
MAB_2111	Putative phosphatidylinositol 3-and 4-kinase	6	6		1	0.208847
MAB_3409c	Putative transcriptional regulator, LysR family	12	12		1	0.210148
MAB_2769	Cytochrome c oxidase subunit III	2	2		1	0.213056
MAB_3351c	Putative nitroreductase	11	11		1	0.215441
MAB_2233c	hypothetical protein	4	4		1	0.217249
MAB_1359c	Putative ABC transporter, ATP-binding protein	9	9		1	0.218886
MAB_2276c	Putative regulatory protein	5	5		1	0.221829
MAB_2612	Putative oxidoreductase	5	5		1	0.221855
MAB_0615	Putative acyl-CoA dehydrogenase	8	8		1	0.222278
MAB_0637c	Putative conserved ATPase	3	3		1	0.223158
MAB_2459	hypothetical protein	8	8		1	0.225936
MAB_0619	Hypothetical protein	12	12		1	0.226412
MAB_0665	PE family protein	22	22		1	0.226554
MAB_2506c	Putative transcriptional regulator	5	5		1	0.228158
MAB_3920c	Probable monooxygenase	5	5		1	0.229661
MAB_1231	hypothetical protein	8	8		1	0.235179
MAB_1952c	Cobalamin synthase CobS	10	10		1	0.239987
MAB_0426	Probable peptide ABC transporter DppA	38	38		1	0.243119
MAB_4584c	hypothetical protein	7	7		1	0.245177
MAB_0794	Hypothetical protein	8	8		1	0.248608
MAB_1288	Putative transcriptional regulator, TetR family	10	10		1	0.249231
MAB_4366c	Putative hydrolase, alpha/beta fold	6	6		1	0.25048
MAB_2019	Putative VanY-type carboxypeptidase	426	426		1	0.2515
MAB_4529	Putative membrane protein, MmpL	115	115		1	0.2515
MAB_1280c	Hypothetical protein	48	48		1	0.255357
MAB_2508	hypothetical protein	6	6		1	0.259237
MAB_4950c	Putative chromosome partitioning protein/ cobyrinic acid a,c-diamide synthase	265	265		1	0.264191
MAB_1700	Putative Mce family protein	2	2		1	0.266686
MAB_4674c	Similarity with Nitrogen-fixing NifU-like proteins	1	1		1	0.269179
MAB_4043c	Probable short-chain dehydrogenase/reductase	4	4		1	0.269605
MAB_2949c	Conserved hypothetical protein (possible dehydratase)	1	1		1	0.271098
MAB_0399c	Exodeoxyribonuclease V, beta subunit (RecB)	2	2		1	0.271443
MAB_0846	Putative lipase/esterase	8	8		1	0.27384
MAB_0896c	Putative pyruvate dehydrogenase E1 component, beta subunit	7	7		1	0.275864
MAB_2530c	Catalase CatB	5	5		1	0.276431
MAB_2259	Putative O-methyltransferase	3	3		1	0.280122
MAB_2169c	Probable O-methyltransferase	4	4		1	0.280968
MAB_1760	hypothetical protein	10	10		1	0.287086
MAB_4032	Putative Mce family protein	6	6		1	0.291759
MAB_1212c	hypothetical protein	5	5		1	0.294617
MAB_1686	Hypothetical protein	1	1		1	0.296519
MAB_1597	hypothetical protein	20	20		1	0.299336
MAB_4756c	Monooxygenase, FAD-binding	56	56		1	0.30183
MAB_0535	Dihydropteroate synthase (FolP)	9	9		1	0.308126
MAB_2141	NADH-quinone oxidoreductase, H subunit NuoH	1	1		1	0.311455
MAB_1806	Hypothetical protein	2	2		1	0.317092
MAB_4849c	Phosphate ABC transporter, ATP-binding protein	7	7		1	0.318263
MAB_3707c	Hypothetical protein	6	6		1	0.32126
MAB_1744	Bacteriophage protein	1	1		1	0.321891
MAB_2294c	Probable monooxygenase	50	50		1	0.328278
MAB_1715c	Probable sugar ABC transporter, sugar-binding protein	3	3		1	0.328659
MAB_0912	hypothetical protein	8	8		1	0.332102
MAB_0313c	Putative aminoglycoside phosphotransferase	7	7		1	0.336851
MAB_3802c	Hypothetical protein	7	7		1	0.339838
MAB_1789	Bacteriophage protein	2	2		1	0.346445
MAB_1732	Hypothetical protein	1	1		1	0.347013
MAB_1065	Putative ABC transporter, ATP-binding protein	3	3		1	0.349678
MAB_0895c	Putative dihydrolipoamide s-acetyltransferase component of pyruvate dehydrogenase complex E2	4	4		1	0.35611
MAB_4750	Putative short chain dehydrogenase/reductase	9	9		1	0.358641
MAB_2938	Probable sodium:dicarboxylate symporter	2	2		1	0.369912
MAB_0828	Hypothetical protein	6	6		1	0.382664
MAB_0633c	Putative cation antiporter subunit	3	3		1	0.383838
MAB_3975c	Putative cytochrome C biogenesis protein CcdA	5	5		1	0.392464
MAB_4612	hypothetical protein	7	7		1	0.393337
MAB_4151c	Hypothetical MCE-family protein	5	5		1	0.402613
MAB_0249	hypothetical protein	4	4		1	0.40919
MAB_0843	Hypothetical protein	4	4		1	0.414396
MAB_4564c	Putative Mce family protein	5	5		1	0.418291
MAB_1688	Hypothetical protein	2	2		1	0.418981
MAB_4020c	Probable oxidoreductase	3	3		1	0.43396
MAB_3156c	Probable Cob(I)alamin adenosyltransferase (CobO)	3	3		1	0.439423
MAB_4758	Hypothetical patatin-like protein	8	8		1	0.439633
MAB_1126c	Putative sigma factor	7	7		1	0.454525
MAB_3053	Putative glutamate ABC transporter, permease	3	3		1	0.456845
MAB_0079c	hypothetical protein	9	9		1	0.477098
MAB_2607	Putative flavin-containing monooxygenase	2	2		1	0.500482
MAB_2925c	Xanthine dehydrogenase family protein	3	3		1	0.509656
MAB_0791	Hypothetical protein	8	8		1	0.512713
MAB_2282	Putative flavin-dependent reductase	3	3		1	0.55963
MAB_3561c	hypothetical protein	5	5		1	0.565003
MAB_4519c	Putative two-component system response regulator, LuxR family	3	3		1	0.57544
MAB_2142	NADH-quinone oxidoreductase, I subunit NuoI	1	1		1	0.577611
MAB_4092	hypothetical protein	3	3		1	0.582187
MAB_0909	Putative phenylacetic acid degradation protein PaaD/phenylacetate-CoA oxygenase, PaaJ subunit	4	4		1	0.584337
MAB_1687	hypothetical protein	2	2		1	0.584337
MAB_2143	NADH-quinone oxidoreductase, J subunit NuoJ	2	2		1	0.586313
MAB_3115	hypothetical protein	3	3		1	0.588877
MAB_0904	Putative 3-hydroxyacyl-CoA dehydrogenase	3	3		1	0.588925
MAB_3054c	hypothetical protein	6	6		1	0.593242
MAB_1689	Probable daunorubicin resistance ABC transporter ATP-binding subunit DrrA	2	2		1	0.601693
MAB_1326c	hypothetical protein	4	4		1	0.62279
MAB_1910c	hypothetical protein	6	6		1	0.625783
MAB_4037	Hypothetical protein	3	3		1	0.642986
MAB_0234	Hypothetical protein	1	1		1	0.666403
MAB_3155c	Probable cobyrinic acid A,C-diamide synthase (CobB)	1	1		1	0.696322
MAB_2137	NADH-quinone oxidoreductase, D subunit NuoD	2	2		1	0.743319
MAB_1694	Putative YrbE family protein	1	1		1	0.780323
MAB_2242	Putative nitrate ABC transporter, permease protein	2	2		1	0.809588
MAB_1738	Hypothetical protein	1	1		1	0.828902
[truncated: 2,871 more rows]

## Sheet: Expr of whiBregulon in delSigH
Synonym	Product	Expression Wt-Tet-R2	Expression delSigH -Tet-R2		Wttet/ SigH KO-tet	qValue Wt-Tet-R2 vs delSigH -Tet-R2
MAB_3543c	RNA polymerase sigma-E factor	2431	577		4.21317	1.1225e-24
MAB_4139	Putative transcription regulator, ArsR family	432	217		1.99078	0.00118109
MAB_1604	Probable folylpolyglutamate synthase FolC	131	66		1.98485	0.00169891
MAB_2092	hypothetical protein	117	59		1.98305	0.00149591
MAB_1436	Probable threonine synthase (ThrC)	81	46		1.76087	0.00393761
MAB_3166	hypothetical protein	243	138		1.76087	0.00451257
MAB_2904	Probable pyridoxamine 5'-phosphate oxidase	2173	1323		1.64248	0.244203
MAB_2905c	hypothetical protein	403	246		1.63821	0.098278
MAB_1434	Probable diaminopimelate decarboxylase	110	68		1.61765	0.187422
MAB_2903	Hypothetical protein	7789	4856		1.604	0.224573
MAB_1435	Probable homoserine dehydrogenase	101	63		1.60317	0.0845809
MAB_1669	hypothetical protein	117	73		1.60274	0.069977
MAB_4837c	Possible phosphotransferase	232	147		1.57823	0.0859216
MAB_4730	Putative LysR-family transcriptional regulator	320	209		1.5311	0.0711467
MAB_2667c	Imidazole glycerol phosphate synthase	124	81		1.53086	0.0524178
MAB_0311c	hypothetical protein	90	59		1.52542	0.171431
MAB_4393	hypothetical protein	275	184		1.49457	0.472473
MAB_3083c	hypothetical protein	127	85		1.49412	0.203015
MAB_2669c	Histidinol-phosphate aminotransferase (HisC)	310	208		1.49038	0.120486
MAB_3464	Hypothetical protein	1679	1128		1.48848	0.378428
MAB_2778c	Probable phosphoglycerate kinase (PGK)	101	68		1.48529	0.246178
MAB_1999	hypothetical protein	101	69		1.46377	0.32904
MAB_3914c	Probable oxidoreductase	251	172		1.4593	0.090728
MAB_2091	Hypothetical protein similar to Patatin	605	416		1.45433	0.584247
MAB_0766	Hypothetical conserved integral membrane protein	865	595		1.45378	0.615549
MAB_2305c	hypothetical protein	345	238		1.44958	0.555514
MAB_1296	hypothetical protein	4392	3046		1.44189	0.662697
MAB_2429c	Probable NADH dehydrogenase (NDH)	781	542		1.44096	0.793121
MAB_3407	hypothetical protein	213	148		1.43919	0.569227
MAB_1340	hypothetical protein	549	382		1.43717	0.21336
MAB_2355c	Putative ABC transporter ATP-binding protein	1850	1299		1.42417	0.633925
MAB_2666c	Phosphoribosyl isomerase A	95	67		1.41791	0.0914046
MAB_0767c	Putative transcriptional regulator, AraC family	292	206		1.41748	0.19317
MAB_0345	Hypothetical protein	526	372		1.41398	0.19808
MAB_1397c	hypothetical protein	263	187		1.40642	0.122935
MAB_3042c	Probable GTP-binding protein HflX	1308	936		1.39744	0.342621
MAB_0344	Aspartate-semialdehyde dehydrogenase (Asd)	702	504		1.39286	0.754837
MAB_4294	Probable aspartate aminotransferase AspC	1635	1174		1.39267	0.369191
MAB_2989	Probable chloramphenicol acetyltransferase	107	77		1.38961	0.168638
MAB_1341	hypothetical protein	208	150		1.38667	0.504977
MAB_2692c	hypothetical protein	1250	902		1.38581	0.488338
MAB_4792	Putative transcriptional regulator	198	143		1.38462	0.588673
MAB_2890c	Glutamine amidotransferase subunit PdxT	309	225		1.37333	0.888988
MAB_3408c	hypothetical protein	849	622		1.36495	0.743897
MAB_2396	Probable acetyltransferase	200	147		1.36054	0.950599
MAB_2354	Tyrosyl-tRNA synthetase (TyrS)	132	99		1.33333	0.934818
MAB_1987	Probable 3-deoxy-D-arabino-heptulosonate 7-phosphate synthase AroG	1151	864		1.33218	0.430758
MAB_4785	hypothetical protein	72	55		1.30909	0.84634
MAB_0357c	hypothetical protein	1282	982		1.3055	0.984139
MAB_3129c	Conserved hypothetical protein (putative phosphoesterase)	189	145		1.30345	0.824356
MAB_2691c	Probable threonine dehydratase biosynthetic	273	210		1.3	0.56887
MAB_0163c	Probable phosphotransferase	891	686		1.29883	0.932687
MAB_3130c	Ribosome-binding factor A (RbfA)	583	449		1.29844	0.550216
MAB_4784	hypothetical protein	79	61		1.29508	0.852844
MAB_3041	Putative biotin sulfoxide reductase BisC	118	92		1.28261	0.592256
MAB_1583	ATP-dependent Clp protease ATP-binding subunit ClpX	1053	821		1.28258	0.841617
MAB_1409c	Putative drug antiporter protein precursor	1070	836		1.2799	0.806971
MAB_0800	Hypothetical protein	3021	2363		1.27846	0.595895
MAB_1988c	Probable serine/threonine protein kinase	199	156		1.27564	0.542318
MAB_1668	PhoH-like protein	366	287		1.27526	0.519114
MAB_3873c	hypothetical protein	121	95		1.27368	0.516441
MAB_3786c	Hypothetical protein	5449	4309		1.26456	0.569244
MAB_0159	Hypothetical 2-nitropropane dioxygenase	153	121		1.26446	0.704292
MAB_1297c	hypothetical protein	1442	1144		1.26049	0.50232
MAB_4620c	Hypothetical protein	239	190		1.25789	0.632563
MAB_2850c	Putative Holliday junction resolvase	83	66		1.25758	0.868197
MAB_1584	hypothetical protein	181	144		1.25694	0.889761
MAB_3785c	Probable conserved lipoprotein LppF	1073	854		1.25644	0.894956
MAB_3913	Putative translocator	1407	1121		1.25513	0.66932
MAB_3017	Conserved hypothetical protein (endoribonuclease?)	712	568		1.25352	0.739818
MAB_4621c	Putative acetyltransferase	1069	854		1.25176	0.934818
MAB_0097	Conserved hypothetical protein (PHP domain protein)	180	144		1.25	0.567825
MAB_0881	Hypothetical tRNA/rRNA methyltransferase	156	125		1.248	0.692553
MAB_2956	hypothetical protein	4004	3227		1.24078	0.720269
MAB_2780c	Putative transporter	1955	1583		1.235	0.820024
MAB_3043c	Probable diaminopimelate epimerase (DapF epimerase)	628	511		1.22896	0.970587
MAB_2957c	Putative transcriptional regulator, TetR family	1897	1544		1.22863	0.663739
MAB_0857	Putative monooxygenase	251	205		1.22439	0.658719
MAB_4053c	Putative short chain dehydrogenase/reductase	260	213		1.22066	0.862573
MAB_3084c	Dihydrodipicolinate synthase DapA	1057	866		1.22055	0.528427
MAB_2891c	Probable acyl-CoA thioesterase II (TesB2)	1332	1096		1.21533	0.45285
MAB_3466c	Hypothetical protein	7325	6047		1.21134	0.41025
MAB_2131	Probable phosphoribosyl-ATP pyrophosphatase	1521	1256		1.21099	0.587875
MAB_1603	Valyl-tRNA synthetase	432	357		1.21008	0.443025
MAB_4532c	hypothetical protein	7955	6580		1.20897	0.113653
MAB_3113	hypothetical protein	41	34		1.20588	0.596038
MAB_2845	Probable trans-aconitate methyltransferase	1681	1399		1.20157	0.779624
MAB_1201c	Hypothetical transcription elongation factor GreA	22379	18643		1.2004	0.0804956
MAB_2959	Putative acetyltransferase	79	66		1.19697	0.601355
MAB_2646c	hypothetical protein	73	61		1.19672	0.621531
MAB_3465	Putative sulfate transporter/antisigma-factor	11679	9760		1.19662	0.334576
MAB_2670c	Histidinol dehydrogenase (HisD)	1307	1093		1.19579	0.605078
MAB_0162c	hypothetical protein	240	201		1.19403	0.4611
MAB_1343	Conserved hypothetical protein (nuclease?)	654	548		1.19343	0.853768
MAB_1125c	Hypothetical acetyltransferase, GNAT family	4765	4021		1.18503	0.468134
MAB_2133	Probable response regulator	218	184		1.18478	0.77453
MAB_1458	hypothetical protein	1389	1173		1.18414	0.438349
MAB_4324c	Putative acetyltransferase, GNAT	4390	3720		1.18011	0.409237
MAB_2132	Probable ATP phosphoribosyltransferase	932	790		1.17975	0.488002
MAB_3682c	hypothetical protein	289	245		1.17959	0.727728
MAB_3668	hypothetical protein	299	254		1.17717	0.706495
MAB_4394	Conserved hypothetical protein (allophanate hydrolase?)	662	565		1.17168	0.83062
MAB_4295c	Probable UDP-glucose 6-dehydrogenase (UdgA)	89	76		1.17105	0.416121
MAB_1848	Hypothetical protein	159	136		1.16912	0.52735
MAB_0032	Glutamine amidotransferase of anthranilate synthase component II (PabA)	839	723		1.16044	0.829644
MAB_3509c	Hypothetical protein	228930	197712		1.1579	0.358692
MAB_2846	Probable transcriptional regulator, TetR family	393	341		1.15249	0.716093
MAB_2647c	Anthranilate synthase component I (TrpE)	332	289		1.14879	0.917517
MAB_1396	Probable drug resistance transporter, EmrB/QacA subfamily	72	63		1.14286	0.430656
MAB_0343	Aspartate kinase	1580	1385		1.14079	0.706495
MAB_1970	Anthranilate phosphoribosyltransferase TrpD	550	483		1.13872	0.705149
MAB_1847	Putative metalloprotease	411	362		1.13536	0.830865
MAB_1124c	Probable para-aminobenzoate synthase component I	777	685		1.13431	0.240334
MAB_2329c	hypothetical protein	348	307		1.13355	0.600502
MAB_4531	Hypothetical protein	1643	1453		1.13076	0.408737
MAB_0733	hypothetical protein	2083	1847		1.12777	0.214912
MAB_3180	hypothetical protein	160	142		1.12676	0.209167
MAB_3683c	Tryptophanyl-tRNA synthetase (TrpS)	711	633		1.12322	0.401377
MAB_2273	Putative MFS transporter	2021	1800		1.12278	0.891975
MAB_0154	hypothetical protein	83	74		1.12162	0.822069
MAB_1950	Probable branched-chain amino acid aminotransferase (IlvE)	2636	2352		1.12075	0.640201
MAB_2892c	Pyridoxal biosynthesis lyase PdxS	3550	3172		1.11917	0.383784
MAB_4054c	Conserved hypothetical protein (pyridoxamine 5'-phosphate oxidase?)	744	667		1.11544	0.86831
MAB_1118c	Hypothetical protein	12014	10775		1.11499	0.337711
MAB_0153	seryl-tRNA synthetase (SerS)	226	203		1.1133	0.556567
MAB_0732c	hypothetical protein	8034	7228		1.11151	0.236401
MAB_0801	Hypothetical protein	110	100		1.1	0.72241
MAB_2450	Probable undecaprenyl-diphosphatase	341	310		1.1	0.771763
MAB_0404c	Putative acetyltransferase	1298	1181		1.09907	0.179962
MAB_1971c	Probable DNA polymerase III epsilon subunit	89	81		1.09877	0.124745
MAB_4395	Aminoglycoside 2'-N-acetyltransferase	3579	3264		1.09651	0.813806
MAB_2958	Putative transmembrane-transport protein	487	445		1.09438	0.310649
MAB_1344c	Putative DTDP-glucose-4,6-dehydratase-related protein	1293	1190		1.08655	0.172002
MAB_2337	Probable arginine biosynthesis bifunctional protein ArgJ	88	81		1.08642	0.231265
MAB_2840c	3-dehydroquinate dehydratase AroQ	101	93		1.08602	0.260219
MAB_2274c	hypothetical protein	295	272		1.08456	0.175176
MAB_4509c	hypothetical protein	26	24		1.08333	0.271742
MAB_4323	Putative amino acid transporter	754	697		1.08178	0.124256
MAB_3508c	Putative transcriptional regulator	267038	247759		1.07781	0.190572
MAB_4396c	Hypothetical protein	1611	1499		1.07472	0.141306
MAB_2779c	Glyceraldehyde-3-phosphate dehydrogenase, type I	336	313		1.07348	0.760496
MAB_0880	hypothetical protein	361	338		1.06805	0.781627
MAB_3507	Putative ABC transporter, ATP-binding protein	2564	2403		1.067	0.332387
MAB_1951c	Conserved hypothetical protein (phosphoesterase? )	255	239		1.06695	0.89416
MAB_2705c	Isoleucyl-tRNA synthetase IleS	84	79		1.06329	0.437678
MAB_3424c	hypothetical protein	13751	12995		1.05818	0.0737796
MAB_4530	hypothetical protein	518	490		1.05714	0.402477
MAB_0691	Short-chain dehydrogenase/reductas	156	148		1.05405	0.124949
MAB_3764	Probable epoxide hydrolase EphA	121	115		1.05217	0.135847
MAB_4368c	Hypothetical rubredoxin/ferredoxin reductase	62	59		1.05085	0.42236
MAB_4657c	Putative short-chain dehydrogenase/reductase	537	517		1.03868	0.846506
MAB_0856c	Putative transcriptional regulator, TetR family (tetracyclin resistance)	82	79		1.03797	0.149719
MAB_3645	Putative reductase	58	56		1.03571	0.217339
MAB_1846	Putative ABC transporter ATP-binding protein	2845	2755		1.03267	0.168619
MAB_3423	Probable cytochrome P450	2457	2384		1.03062	0.23184
MAB_1433	Arginyl-tRNA synthetase (ArgS)	280	272		1.02941	0.689755
MAB_2297	Probable methyltransferase	3456	3375		1.024	0.896313
MAB_1459c	Conserved hypothetical protein (adenylate cyclase?)	135	132		1.02273	0.190199
MAB_3762	hypothetical protein	10646	10480		1.01584	0.0124042
MAB_2177	Probable ABC transporter, periplasmic	343	344		0.997093	0.610489
MAB_0677c	Conserved hypothetical protein (amino acid metabolite efflux pump?)	666	669		0.995516	0.188267
MAB_4921c	hypothetical protein	143	144		0.993056	0.0208809
MAB_2089	Hypothetical protein	72	73		0.986301	0.257846
MAB_2298	Dephospho-CoA kinase	731	743		0.983849	0.0506096
MAB_3763	Probable cutinase cut2 precursor	1624	1652		0.983051	0.0207245
MAB_4783	PPE family protein	229	233		0.982833	0.458791
MAB_3953	hypothetical protein	34	35		0.971429	0.017867
MAB_3131c	Translation initiation factor IF-2 (InfB)	2131	2276		0.936292	0.0283214
MAB_3463	Putative O-methyltransferase, family 3	284	305		0.931148	0.00339282
MAB_1395	Probable multidrug resistance transporter, Bcr/CflA family	276	308		0.896104	0.29085
MAB_4369c	Putative ferredoxin subunit of phenylpropionate dioxygenase	88	101		0.871287	0.0151777
MAB_4932c	hypothetical protein	18	21		0.857143	0.0321526
MAB_1102	Hypothetical protein	361	422		0.85545	0.263612
MAB_4820	Hypothetical protein	570	729		0.781893	1.05052e-05
MAB_2310	Possible drug efflux membrane protein	8	11		0.727273	0.00019721
MAB_3544	hypothetical protein	488	756		0.645503	0.000167442
MAB_3210c	hypothetical protein	65	122		0.532787	1.74634e-16
