# Supplementary material for: Hierarchy and interconnected networks in the WhiB7 mediated transcriptional response to antibiotic stress in Mycobacterium abscessus
Source: PLoS Genet. 2023 Dec 6;19(12):e1011060. doi: 10.1371/journal.pgen.1011060 (PMC10727445; doi:10.1371/journal.pgen.1011060)
Supplement: S2 Data — All datasets are deposited in GEO Accession # GSE233690. (XLSX) [file pgen.1011060.s004.xlsx]

## Sheet: NC_010397_transcripts
Transcription Start	Translation Start	Translation Stop	Transcription Stop	Strand	Name	Synonym	Product	Expression 1 - delta WhiB7	Expression 2 - dWhiB7 +3465	3465/dWhiB7	qValue 1 vs 2
	57058	56726		-	-	MAB_0059c	Hypothetical protein	0	0	#DIV/0!	1
	235665	235976		+	-	MAB_0224	Hypothetical protein	0	2	#DIV/0!	1
	236850	237158		+	-	MAB_0227	Hypothetical protein	0	1	#DIV/0!	1
	237313	237867		+	-	MAB_0229	Hypothetical protein	0	0	#DIV/0!	1
	238662	239084		+	-	MAB_0231	hypothetical protein	0	2	#DIV/0!	1
	239529	243512		+	-	MAB_0233	Putative phage tail tape measure protein TMP	0	0	#DIV/0!	1
	243582	243893		+	-	MAB_0234	Hypothetical protein	0	0	#DIV/0!	1
	243896	244633		+	-	MAB_0235	Hypothetical protein	0	0	#DIV/0!	1
	244821	245198		+	-	MAB_0237	Bacteriophage protein	0	0	#DIV/0!	1
	245635	245997		+	-	MAB_0239	Hypothetical protein	0	0	#DIV/0!	1
	298915	299550		+	-	MAB_0297	Probable isochorismatase (phenazine biosynthesis) PhzD	0	1	#DIV/0!	1
	665127	665342		+	-	MAB_0662	hypothetical protein	0	0	#DIV/0!	1
	916857	918080		+	-	MAB_0926	Probable glycosyltransferase	0	0	#DIV/0!	1
	1322913	1323551		+	-	MAB_1321	hypothetical protein	0	0	#DIV/0!	1
	1760663	1760998		+	-	MAB_1730	Hypothetical protein	0	1	#DIV/0!	1
	1762584	1762892		+	-	MAB_1734	Bacteriophage protein	0	1	#DIV/0!	1
	1763934	1764131		+	-	MAB_1739	Hypothetical protein	0	0	#DIV/0!	1
	1764124	1764321		+	-	MAB_1740	Hypothetical protein	0	0	#DIV/0!	1
	1764312	1764461		+	-	MAB_1741	Hypothetical protein	0	0	#DIV/0!	1
	1765913	1766410		+	-	MAB_1743	Hypothetical protein	0	1	#DIV/0!	1
	1769668	1770603		+	-	MAB_1750	Hypothetical protein	0	0	#DIV/0!	1
	1781618	1782439		+	-	MAB_1775	Bacteriophage protein	0	0	#DIV/0!	1
	1786169	1786627		+	-	MAB_1784	Bacteriophage protein	0	1	#DIV/0!	1
	1786635	1788287		+	-	MAB_1785	Bacteriophage protein	0	0	#DIV/0!	1
	1788306	1789670		+	-	MAB_1786	Bacteriophage protein	0	0	#DIV/0!	1
	1789721	1790335		+	-	MAB_1787	Bacteriophage protein	0	0	#DIV/0!	1
	1790357	1791187		+	-	MAB_1788	Bacteriophage protein	0	0	#DIV/0!	1
	1791187	1791759		+	-	MAB_1789	Bacteriophage protein	0	0	#DIV/0!	1
	1791756	1792091		+	-	MAB_1790	Bacteriophage protein	0	0	#DIV/0!	1
	1792091	1792357		+	-	MAB_1791	Hypothetical protein	0	0	#DIV/0!	1
	1792801	1793388		+	-	MAB_1793	Phage associated (putative structural protein)	0	0	#DIV/0!	1
	1793483	1793749		+	-	MAB_1794	Hypothetical protein	0	0	#DIV/0!	1
	1793866	1794177		+	-	MAB_1795	Hypothetical protein	0	0	#DIV/0!	1
	1798205	1799314		+	-	MAB_1797	Bacteriophage protein	0	0	#DIV/0!	1
	1799317	1801113		+	-	MAB_1798	Bacteriophage protein	0	0	#DIV/0!	1
	1801128	1801646		+	-	MAB_1799	Bacteriophage protein	0	0	#DIV/0!	1
	1801639	1802724		+	-	MAB_1800	Bacteriophage minor tail subunit	0	0	#DIV/0!	1
	1802724	1806848		+	-	MAB_1801	Bacteriophage protein	0	0	#DIV/0!	1
	1807261	1808658		+	-	MAB_1803	Bacteriophage protein	0	0	#DIV/0!	1
	1808674	1809105		+	-	MAB_1804	Bacteriophage protein	0	0	#DIV/0!	1
	1809368	1810741		+	-	MAB_1805	Bacteriophage protein	0	0	#DIV/0!	1
	1810738	1811154		+	-	MAB_1806	Hypothetical protein	0	0	#DIV/0!	1
	1811205	1812119		+	-	MAB_1807	Bacteriophage protein	0	0	#DIV/0!	1
	1812168	1812389		+	-	MAB_1808	Bacteriophage protein	0	0	#DIV/0!	1
	1812386	1813582		+	-	MAB_1809	Bacteriophage protein	0	0	#DIV/0!	1
	1814955	1815197		+	-	MAB_1813	Bacteriophage protein	0	0	#DIV/0!	1
	2695082	2694831		-	-	MAB_2652c	Probable short chain dehydrogenase	0	1	#DIV/0!	1
	2815308	2815922		+	-	MAB_2766	Possible decarboxylase	0	0	#DIV/0!	1
	2997407	2998297		+	-	MAB_2941	Putative oxidoreductase	0	0	#DIV/0!	1
	3195524	3195955		+	-	MAB_3149	Putative membrane protein, MmpS family	0	0	#DIV/0!	1
	3385279	3385109		-	-	MAB_3337c	hypothetical protein	0	0	#DIV/0!	1
	4599001	4597430		-	-	MAB_4516c	Putative Mce family protein	0	0	#DIV/0!	1
	4739180	4739650		+	-	MAB_4654	Conserved hypothetical protein (plastocyanin-like)	0	1	#DIV/0!	1
	4958883	4957783		-	-	MAB_4847c	Putative helicase	0	0	#DIV/0!	1
	3551189	3550905		-	-	MAB_3508c	Putative transcriptional regulator	6	21	3.5	1
	235976	236137		+	-	MAB_0225	Hypothetical protein	1	3	3	1
	825982	826461		+	-	MAB_0829	Putative oxidoreductase	1	3	3	1
	133293	133502		+	-	MAB_0135	Hypothetical protein	1	2	2	1
	235501	235665		+	-	MAB_0223	Hypothetical protein	1	2	2	1
	237901	238659		+	-	MAB_0230	Hypothetical protein	1	2	2	1
	239081	239464		+	-	MAB_0232	Hypothetical protein	1	2	2	1
	244648	244896		+	-	MAB_0236	Hypothetical protein	1	2	2	1
	251779	252003		+	-	MAB_0249	hypothetical protein	2	4	2	1
	824689	825156		+	-	MAB_0828	Hypothetical protein	1	2	2	1
	1766407	1767045		+	-	MAB_1744	Bacteriophage protein	1	2	2	1
	1771225	1771407		+	-	MAB_1752	Hypothetical protein	2	4	2	1
	1772135	1772452		+	-	MAB_1755	Hypothetical protein	1	2	2	1
	1777694	1777990		+	-	MAB_1765	Hypothetical protein	1	2	2	1
	1784235	1784453		+	-	MAB_1780	Hypothetical protein	1	2	2	1
	2644585	2645907		+	-	MAB_2607	Putative flavin-containing monooxygenase	1	2	2	1
	3006322	3005447		-	-	MAB_2949c	Conserved hypothetical protein (possible dehydratase)	1	2	2	1
	3479944	3479789		-	-	MAB_3434c	Hypothetical protein	2	4	2	1
	3977152	3977592		+	-	MAB_3925	hypothetical protein	1	2	2	1
	4600718	4599861		-	-	MAB_4518c	Putative YrbE family protein	1	2	2	1
	4944844	4944557		-	-	MAB_4831c	Hypothetical protein	3	6	2	1
	4960426	4959650		-	-	MAB_4849c	Phosphate ABC transporter, ATP-binding protein	1	2	2	1
	799592	799200		-	-	MAB_0808c	Hypothetical protein	3	5	1.66667	1
	890234	889230		-	-	MAB_0896c	Putative pyruvate dehydrogenase E1 component, beta subunit	36	60	1.66667	1
891362	891355	890231		-	-	MAB_0897c	Probable pyruvate dehydrogenase E1 component, alpha subunit	27	45	1.66667	1
1609362			1609289	-	tRNA-Gly(TCC)	MAB_t5025c	-	46	75	1.63043	0.000564
	2571130	2570831	2570831	-	-	MAB_2519c	hypothetical protein	35	55	1.57143	1
	2564464	2564249	2564214	-	-	MAB_2509c	hypothetical protein	20	31	1.55	1
	889233	887998		-	-	MAB_0895c	Putative dihydrolipoamide s-acetyltransferase component of pyruvate dehydrogenase complex E2	30	46	1.53333	1
4344116			4344152	+	-	predicted RNA	antisense: MAB_4273c	264	398	1.50758	0.21465
	296978	298159		+	-	MAB_0295	Putative phenazine biosynthesis protein PhzC	2	3	1.5	1
	304263	305390		+	-	MAB_0302	Putative monooxygenase	2	3	1.5	1
	470283	470489		+	-	MAB_0473	hypothetical protein	6	9	1.5	1
	471803	471186		-	-	MAB_0476c	Putative transcriptional regulator, TetR family	2	3	1.5	1
	580318	582465		+	-	MAB_0580	Probable acyl-CoA dehydrogenase FadE	6	9	1.5	1
	855899	857368		+	-	MAB_0857	Putative monooxygenase	2	3	1.5	1
	888001	886622	886622	-	-	MAB_0894c	Putative dihydrolipoamide dehydrogenase (LpdA)	26	39	1.5	1
	911721	910342		-	-	MAB_0918c	Possible triacylglycerol lipase	2	3	1.5	1
	1230190	1231668		+	-	MAB_1218	Probable aldehyde dehydrogenase AldA	4	6	1.5	1
1268613	1268613	1268936	1269005	+	-	MAB_1261	Hypothetical protein	14	21	1.5	1
	1291330	1290992		-	-	MAB_1286c	Hypothetical protein	2	3	1.5	1
	1707462	1708658		+	-	MAB_1681	hypothetical protein	2	3	1.5	1
	1720101	1720919		+	-	MAB_1694	Putative YrbE family protein	2	3	1.5	1
	1759478	1759798		+	-	MAB_1728	Hypothetical protein	4	6	1.5	1
	1768022	1768282		+	-	MAB_1747	Hypothetical protein	2	3	1.5	1
	1773873	1774166		+	-	MAB_1758	Hypothetical protein	2	3	1.5	1
	1888779	1889519		+	-	MAB_1891	hypothetical protein	2	3	1.5	1
	2070325	2071179		+	-	MAB_2071	Probable short-chain dehydrogenase/reductase	2	3	1.5	1
	2188458	2188820		+	-	MAB_2174	Hypothetical protein	10	15	1.5	1
2261305	2261297	2259435		-	-	MAB_2234c	Conserved hypothetical protein (AAA ATPase?)	22	33	1.5	1
	2284948	2283437		-	-	MAB_2254c	PPE family protein	2	3	1.5	1
	2447849	2448565	2448754	+	-	MAB_2392	Putative transcriptional regulator, TetR	18	27	1.5	1
	2569929	2569507		-	-	MAB_2516c	hypothetical protein	2	3	1.5	1
	2570383	2569907		-	-	MAB_2517c	hypothetical protein	2	3	1.5	1
	2646811	2648463		+	-	MAB_2609	Possible fatty-acid-CoA ligase FadD	2	3	1.5	1
	2719530	2720750		+	-	MAB_2678	Conserved hypothetical protein (putative oxidoreductase	6	9	1.5	1
	2766413	2765109		-	-	MAB_2717c	hypothetical protein	4	6	1.5	1
	2813656	2815308		+	-	MAB_2765	Putative L-carnitine dehydratase	2	3	1.5	1
	3312135	3312347		+	-	MAB_3274	Hypothetical protein	2	3	1.5	1
	3345780	3345343		-	-	MAB_3306c	hypothetical protein	2	3	1.5	1
	3479784	3478654		-	-	MAB_3433c	hypothetical protein	2	3	1.5	1
	3611699	3610719		-	-	MAB_3566c	Putative cyclase	6	9	1.5	1
	3768975	3768283		-	-	MAB_3713c	hypothetical protein	2	3	1.5	1
	4305534	4304476		-	-	MAB_4234c	Putative FMNH2-utilizing oxygenase	2	3	1.5	1
	4570511	4569717		-	-	MAB_4492c	hypothetical protein	2	3	1.5	1
	4739647	4740579		+	-	MAB_4655	Conserved hypothetical protein (metallophosphoesterase-like)	2	3	1.5	1
	4746022	4746306		+	-	MAB_4664	Hypothetical protein	4	6	1.5	1
	4861809	4861213		-	-	MAB_4749c	Putative transcriptional regulator, TetR family	2	3	1.5	1
	4861900	4862667		+	-	MAB_4750	Putative short chain dehydrogenase/reductase	2	3	1.5	1
	4946726	4946923		+	-	MAB_4835	Hypothetical protein	2	3	1.5	1
	5057704	5056109		-	-	MAB_4944c	Putative cytochrome P450	4	6	1.5	1
1269352			1269333	-	-	predicted RNA	antisense: MAB_1263	257	377	1.46693	0.00349828
4204633	4204633	4204971		+	-	MAB_4139	Putative transcription regulator, ArsR family	15	22	1.46667	1
	2639857	2640123		+	-	MAB_2600	Hypothetical protein	11	16	1.45455	1
	3072631	3073308		+	-	MAB_3015	hypothetical protein	11	16	1.45455	1
4511853	4511911	4513755	4513755	+	-	MAB_4437	Probable acyl-CoA dehydrogenase FadE	73	106	1.45205	5.07e-06
3507846	3507975	3508430	3508709	+	-	MAB_3465	Putative sulfate transporter/antisigma-factor	131	190	1.45038	0.874466
	99546	101108		+	-	MAB_0099	Probable monooxygenase	7	10	1.42857	1
	2610050	2609691		-	-	MAB_2565c	Putative transcriptional regulator, ArsR family	7	10	1.42857	1
	4228464	4227349		-	-	MAB_4162c	Putative 2-nitropropane dioxygenase	7	10	1.42857	1
1269226			1269162	-	-	predicted RNA	antisense: MAB_1262	324	462	1.42593	0.0586071
	2147792	2149090		+	-	MAB_2137	NADH-quinone oxidoreductase, D subunit NuoD	26	37	1.42308	1
3113484	3113473	3113309	3112409	-	-	MAB_3065c	hypothetical protein	234	331	1.41453	1
	3905209	3904301	3904298	-	-	MAB_3859c	Possible enoyl-CoA hydratase/isomerase	17	24	1.41176	1
2577444	2577436	2577170	2577170	-	-	MAB_2529c	hypothetical protein	83	117	1.40964	0.0467654
3771155	3771155	3772324		+	-	MAB_3716	hypothetical protein	166	234	1.40964	0.712191
	101092	101922		+	-	MAB_0100	Putative short chain dehydrogenase/reductase	10	14	1.4	1
	206164	205340		-	-	MAB_0195c	Putative hydrolase, alpha/beta hydrolase fold	5	7	1.4	1
	1006856	1007242		+	-	MAB_1000	Hypothetical protein	5	7	1.4	1
	1255026	1254253		-	-	MAB_1243c	Hypothetical protein	5	7	1.4	1
	1856185	1857051		+	-	MAB_1858	Probable ABC transporter antibiotic-transport ATP-binding protein	5	7	1.4	1
	2559414	2558848		-	-	MAB_2504c	hypothetical protein	10	14	1.4	1
	3856205	3855759		-	-	MAB_3802c	Hypothetical protein	5	7	1.4	1
2576753			2576769	+	-	predicted RNA	antisense: MAB_2528c	244	341	1.39754	0.0102476
2575901	2575886	2575659	2575621	-	-	MAB_2526c	hypothetical protein	417	578	1.38609	1
3739736			3739828	+	-	predicted RNA	antisense: MAB_3686c	271	375	1.38376	0.0145472
2575601	2575436	2574927	2574926	-	-	MAB_2525c	Phosphate transport system protein PhoU homolog	37	51	1.37838	1
2575683			2575806	+	-	predicted RNA	antisense: MAB_2526c	648	892	1.37654	0.545042
	2643814	2642012		-	-	MAB_2605c	hypothetical protein	8	11	1.375	1
	2765112	2763382		-	-	MAB_2716c	Probable manganese transport transmembrane protein	8	11	1.375	1
	4504623	4505318		+	-	MAB_4428	Putative short chain dehydrogenase/reductase	8	11	1.375	1
4640445	4640417	4640016	4640016	-	-	MAB_4555c	Possible glyoxalase/bleomycin resistance protein/ dioxygenase	32	44	1.375	1
1269006	1269006	1269194	1269279	+	-	MAB_1262	hypothetical protein	235	323	1.37447	0.563586
	785606	786121		+	-	MAB_0794	Hypothetical protein	11	15	1.36364	1
	2616803	2616399		-	-	MAB_2572c	Putative membrane protein, MmpS	11	15	1.36364	1
	3635127	3634435		-	-	MAB_3586c	Putative transcriptional regulator, TetR family	11	15	1.36364	1
	3904296	3903553		-	-	MAB_3858c	hypothetical protein	11	15	1.36364	1
	4236015	4236416		+	-	MAB_4170	hypothetical protein	11	15	1.36364	1
1269280	1269280	1269645		+	-	MAB_1263	Hypothetical protein	61	83	1.36066	0.15115
2570469	2570536	2570772	2570775	+	-	MAB_2518	hypothetical protein	86	117	1.36047	0.260991
3694240	3694291	3694881	3694889	+	-	MAB_3645	Putative reductase	14	19	1.35714	1
2439937	2439948	2440646	2440678	+	-	MAB_2382	Conserved hypothetical protein (pyridoxamine 5'-phosphate oxidase-related)	17	23	1.35294	1
2571800	2571761	2571102		-	-	MAB_2520c	hypothetical protein	17	23	1.35294	1
2282025	2282025	2282174	2282174	+	-	MAB_2251	hypothetical protein	20	27	1.35	1
3509395	3509337	3508885	3508795	-	-	MAB_3467c	18 kDa antigen (HSP 16.7)	123	166	1.34959	0.556488
3785564			3785620	+	-	predicted RNA	antisense: MAB_3731c	286	384	1.34266	0.279561
	46962	48008		+	-	MAB_0051	hypothetical protein	3	4	1.33333	1
	70060	69266		-	-	MAB_0073c	Putative short chain dehydrogenase/reductase	3	4	1.33333	1
143651	143651	144400	148685	+	-	MAB_0146	Putative magnesium transport MgtC family protein	48	64	1.33333	1
	153616	154053		+	-	MAB_0157	Hypothetical transcriptional regulator, MarR	12	16	1.33333	1
	288553	290481		+	-	MAB_0289	hypothetical protein	3	4	1.33333	1
319205	319205	320026	320026	+	-	MAB_0316	Probable enoyl-CoA hydratase	18	24	1.33333	1
	770919	768994		-	-	MAB_0771c	Hypothetical major facilitator transporter	3	4	1.33333	1
	808389	809744		+	-	MAB_0817	Putative aldehyde dehydrogenase	3	4	1.33333	1
	896503	897243		+	-	MAB_0903	Putative enoyl-CoA hydratase/isomerase	3	4	1.33333	1
	1068064	1068666		+	-	MAB_1058	hypothetical protein	6	8	1.33333	1
	1069631	1070752		+	-	MAB_1060	Putative alkanesulfonate monooxygenase	3	4	1.33333	1
	1254256	1253702		-	-	MAB_1242c	Hypothetical protein	3	4	1.33333	1
	1340956	1341894		+	-	MAB_1339	Putative monooxygenase (luciferase-like)	3	4	1.33333	1
	1415772	1416290		+	-	MAB_1413	hypothetical protein	12	16	1.33333	1
	1719193	1720062		+	-	MAB_1693	Conserved hypothetical protein (YrbE family?)	3	4	1.33333	1
	2267523	2268401		+	-	MAB_2242	Putative nitrate ABC transporter, permease protein	3	4	1.33333	1
	2276009	2274357		-	-	MAB_2247c	Bifunctional enzyme MbtA : salicyl-AMP ligase + salicyl-S-ArCP synthetase	3	4	1.33333	1
2562582	2562566	2561868		-	-	MAB_2506c	Putative transcriptional regulator	12	16	1.33333	1
	2618442	2616886		-	-	MAB_2573c	Putative 3-(3-hydroxy-phenyl) propionate hydroxylase	3	4	1.33333	1
	3161342	3160866		-	-	MAB_3119c	Possible carboxymuconolactone decarboxylase	3	4	1.33333	1
	3599556	3600500		+	-	MAB_3554	Probable ketopantoate reductase ApbA/PanE	3	4	1.33333	1
	3605504	3605001		-	-	MAB_3561c	hypothetical protein	3	4	1.33333	1
	3768239	3766695		-	-	MAB_3712c	hypothetical protein	6	8	1.33333	1
	4060059	4059514		-	-	MAB_4016c	Hypothetical protein	3	4	1.33333	1
	4230114	4228468		-	-	MAB_4163c	Probable fatty-acid-CoA ligase FadD	6	8	1.33333	1
	4232774	4233763		+	-	MAB_4167	hypothetical protein	3	4	1.33333	1
	4423710	4423132		-	-	MAB_4343c	Putative transcriptional regulator, WhiB family	3	4	1.33333	1
	4472931	4473398		+	-	MAB_4387	hypothetical protein	6	8	1.33333	1
	4623756	4621795		-	-	MAB_4539c	Putative acyl-CoA carboxylase alpha subunit AccA	6	8	1.33333	1
	4760311	4759535		-	-	MAB_4680c	Putative short-chain dehydrogenase/reductase	9	12	1.33333	1
	4763479	4763961		+	-	MAB_4685	Possible glycosyl transferase	6	8	1.33333	1
	4906208	4906537		+	-	MAB_4798	hypothetical protein	9	12	1.33333	1
3112871	3112871	3113305	3114310	+	-	MAB_3064	hypothetical protein	143	190	1.32867	0.160716
	2149087	2149830		+	-	MAB_2138	NADH-quinone oxidoreductase, E subunit NuoE	43	57	1.32558	1
4895153	4895194	4895349	4895376	+	-	MAB_4784	hypothetical protein	246	325	1.32114	0.381428
1365829	1365829	1366779	1366787	+	-	MAB_1368	hypothetical protein	22	29	1.31818	1
3787204	3787186	3785567	3785567	-	-	MAB_3731c	60 kDa chaperonin 1 (GroEL protein 1)	88	116	1.31818	0.000562
3323497	3323497	3324039	3324090	+	-	MAB_3285	hypothetical protein	38	50	1.31579	1
2577169	2577139	2576723	2576723	-	-	MAB_2528c	hypothetical protein	113	148	1.30973	0.219458
	4033637	4033371	4033350	-	-	MAB_3986c	Hypothetical protein	26	34	1.30769	1
	3076175	3076008	3075935	-	-	MAB_3020c	Hypothetical protein	23	30	1.30435	1
3882990			3883148	+	-	predicted RNA	antisense: MAB_3836c	293	381	1.30034	0.196673
	773145	774329		+	-	MAB_0775	Hypothetical protein	10	13	1.3	1
1816128			1816201	+	tRNA-Met(CAT)	MAB_t5028	-	10	13	1.3	1
	2630531	2630881	2630893	+	-	MAB_2585	Probable L-ectoine synthase	50	65	1.3	1
	2641969	2641649		-	-	MAB_2604c	Putative transcriptional regulator, ArsR family	10	13	1.3	1
	4495059	4494565	4494516	-	-	MAB_4416c	hypothetical protein	20	26	1.3	1
438841			438891	+	-	predicted RNA	antisense: MAB_0437c	347	450	1.29683	0.651446
233478			233553	+	tRNA-Arg(ACG)	MAB_t5006	-	17	22	1.29412	1
2572436	2572423	2572184	2572174	-	-	MAB_2522c	hypothetical protein	17	22	1.29412	1
4653430			4653441	+	-	predicted RNA	antisense: MAB_4568c	276	357	1.29348	0.245656
	4474459	4475049	4475105	+	-	MAB_4389	Putative regulatory protein, TetR family	24	31	1.29167	1
457020	457009	456455	456455	-	-	MAB_0453c	hypothetical protein	14	18	1.28571	1
	1231688	1232440		+	-	MAB_1219	Probable short-chain dehydrogenase/reductase	7	9	1.28571	1
	1762889	1763236		+	-	MAB_1735	Hypothetical protein	7	9	1.28571	1
	2095058	2095300		+	-	MAB_2094	Hypothetical protein	7	9	1.28571	1
	2309822	2307234		-	-	MAB_2262c	Hypothetical ABC transporter ATP-binding protein	7	9	1.28571	1
2585379	2585273	2583474	2583322	-	-	MAB_2537c	Putative pyruvate decarboxylase	14	18	1.28571	1
	2610153	2610596		+	-	MAB_2566	Putative glyoxalase/bleomycin resistance or cadmium-induced protein CadI	7	9	1.28571	1
	2626160	2626909		+	-	MAB_2581	Putative two component transcriptional regulatory protein	7	9	1.28571	1
	2644466	2643837		-	-	MAB_2606c	Putative transcriptional regulator, TetR family	7	9	1.28571	1
	3200619	3199981		-	-	MAB_3154c	hypothetical protein	7	9	1.28571	1
	3353251	3354654		+	-	MAB_3315	Putative ABC transporter ATP-binding protein	7	9	1.28571	1
3408421	3408421	3407540	3407540	-	-	MAB_3359c	hypothetical protein	21	27	1.28571	1
	4574933	4574280		-	-	MAB_4498c	Putative two-component system response regulator, LuxR family	7	9	1.28571	1
4882617	4882617	4882174		-	-	MAB_4769c	Probable conserved membrane protein, MmpS	21	27	1.28571	1
4897868	4897845	4897222	4897165	-	-	MAB_4788c	hypothetical protein	14	18	1.28571	1
	3772317	3772610	3774108	+	-	MAB_3717	Hypothetical protein	236	303	1.2839	0.0513102
3301491	3301491	3300346	3300257	-	-	MAB_3263c	hypothetical protein	53	68	1.28302	1
462359	462305	461664	461651	-	-	MAB_0462c	hypothetical protein	46	59	1.28261	1
2579592	2579579	2577471	2577471	-	-	MAB_2530c	Catalase CatB	29	37	1.27586	1
	1053960	1054520		+	-	MAB_1045	hypothetical protein	11	14	1.27273	1
	1655804	1657321		+	-	MAB_1627	Conserved hypothetical protein (ComEC/Rec2-related protein?)	11	14	1.27273	1
	2072113	2073600	2073650	+	-	MAB_2073	Putative monooxygenase	22	28	1.27273	1
	2531326	2530670		-	-	MAB_2479c	hypothetical protein	11	14	1.27273	1
	3016580	3017176		+	-	MAB_2961	Putative menaquinone biosynthesis methyltransferase	11	14	1.27273	1
3040188	3040185	3039622	3039541	-	-	MAB_2981c	Putative liporotein LppU	33	42	1.27273	1
	4402170	4403738		+	-	MAB_4323	Putative amino acid transporter	11	14	1.27273	1
3012166	3012204	3013709	3013709	+	-	MAB_2958	Putative transmembrane-transport protein	26	33	1.26923	1
227341	227341	227661	230444	+	-	MAB_0216	hypothetical protein	97	123	1.26804	1
439148	439024	438800	438800	-	-	MAB_0437c	Hypothetical protein	71	90	1.26761	0.786897
	2392062	2393276		+	-	MAB_2337	Probable arginine biosynthesis bifunctional protein ArgJ	71	90	1.26761	0.167278
3951619	3951598	3951041	3950937	-	-	MAB_3900c	hypothetical protein	142	180	1.26761	0.0621509
	957863	956544	956544	-	-	MAB_0949c	Hypothetical aminotransferase	30	38	1.26667	1
	2259438	2257873		-	-	MAB_2233c	hypothetical protein	30	38	1.26667	1
3880478			3880488	+	-	predicted RNA	antisense: MAB_3834c	278	352	1.26619	0.502133
4889552	4889373	4889224	4889156	-	-	MAB_4778c	Hypothetical protein	124	157	1.26613	0.889931
2575995	2576014	2576637	2576637	+	-	MAB_2527	hypothetical protein	95	120	1.26316	0.0801608
1202079	1202069	1200921		-	-	MAB_1188c	Probable acyl-CoA dehydrogenase	42	53	1.2619	1
2629544	2629597	2630622		+	-	MAB_2584	Putative esterase	31	39	1.25806	1
	4344110	4343421	4343376	-	-	MAB_4272c	Protein GrpE (HSP-70 cofactor)	93	117	1.25806	0.0387816
3906843	3906843	3905209		-	-	MAB_3860c	Probable acyl-CoA dehydrogenase FadE	35	44	1.25714	1
4312109	4312109	4309161	4308844	-	-	MAB_4240c	Putative membrane protein, MmpL	35	44	1.25714	1
4985817	4985816	4985067	4985067	-	-	MAB_4877c	hypothetical protein	43	54	1.25581	1
	44209	45741		+	-	MAB_0047	Probable PPE family protein	8	10	1.25	1
94327	94636	95418	95510	+	-	MAB_0093	hypothetical protein	36	45	1.25	1
	433577	434650		+	-	MAB_0432	hypothetical protein	4	5	1.25	1
	437973	438659		+	-	MAB_0436	hypothetical protein	4	5	1.25	1
460694	460694	461134	461134	+	-	MAB_0460	Hypothetical protein	20	25	1.25	1
	649046	648123		-	-	MAB_0646c	Putative short-chain dehydrogenase/reductase	4	5	1.25	1
	658415	658888		+	-	MAB_0655	hypothetical protein	12	15	1.25	1
	1196637	1197209		+	-	MAB_1182	hypothetical protein	12	15	1.25	1
	1272442	1272927		+	-	MAB_1269	hypothetical protein	4	5	1.25	1
	1714769	1715512		+	-	MAB_1688	Hypothetical protein	4	5	1.25	1
	1716451	1717221		+	-	MAB_1690	Putative ABC transporter transmembrane protein	4	5	1.25	1
	1724508	1725617		+	-	MAB_1698	Putative Mce family protein	4	5	1.25	1
	1760998	1761390		+	-	MAB_1731	Hypothetical protein	4	5	1.25	1
	1762320	1762502		+	-	MAB_1733	Hypothetical protein	8	10	1.25	1
	1857048	1857761		+	-	MAB_1859	Probable ABC transporter antibiotic-transport integral membrane protein	4	5	1.25	1
1943019			1943031	+	-	predicted RNA	antisense: MAB_1944c	284	355	1.25	0.304983
	2034647	2035936		+	-	MAB_2035	Possible conserved polyketide synthase associated protein	4	5	1.25	1
	2042448	2041870		-	-	MAB_2040c	Conserved hypothetical protein (carboxymuconolactone decarboxylase?)	8	10	1.25	1
	2271954	2273315		+	-	MAB_2245	Putative anthranilate synthase component I TrpE2/ Salicylate synthase MbtI	8	10	1.25	1
	2561871	2559451		-	-	MAB_2505c	Probable phosphoketolase	8	10	1.25	1
	2572173	2571808		-	-	MAB_2521c	Hypothetical protein	8	10	1.25	1
2573366	2573456	2574922	2575266	+	-	MAB_2524	Putative Orn/Lys/Arg decarboxylase	24	30	1.25	1
	2610593	2611708		+	-	MAB_2567	Probable arsenic-transport integral membrane protein ArsC	4	5	1.25	1
	2621263	2620325		-	-	MAB_2575c	Putative fumarylacetoacetate (FAA) hydrolase	4	5	1.25	1
	2699365	2700066		+	-	MAB_2656	Probable carbonic anhydrase (carbonate dehydratase)	4	5	1.25	1
	2818940	2819221		+	-	MAB_2770	hypothetical protein	8	10	1.25	1
	2853171	2852305		-	-	MAB_2804c	Putative ABC-type transporter, periplasmic component	4	5	1.25	1
	2977283	2976543		-	-	MAB_2923c	hypothetical protein	8	10	1.25	1
	3028429	3027521		-	-	MAB_2967c	hypothetical protein	4	5	1.25	1
3080128	3080141	3081112	3081112	+	-	MAB_3028	RNA polymerase sigma factor	44	55	1.25	1
	3188410	3186995		-	-	MAB_3147c	Probable conserved polyketide synthase associated protein	4	5	1.25	1
	3407537	3406668		-	-	MAB_3358c	Putative acyltransferase	4	5	1.25	1
3409342	3409332	3408589	3408552	-	-	MAB_3360c	hypothetical protein	40	50	1.25	1
	3486517	3487041		+	-	MAB_3443	Hypothetical protein	4	5	1.25	1
	3571133	3569688		-	-	MAB_3523c	Probable integral membrane nitrite extrusion protein NarK3	4	5	1.25	1
	4242098	4240800		-	-	MAB_4176c	hypothetical protein	4	5	1.25	1
	4372934	4371594		-	-	MAB_4295c	Probable UDP-glucose 6-dehydrogenase (UdgA)	8	10	1.25	1
	4411135	4411740		+	-	MAB_4332	Possible transcriptional regulatory protein TetR	4	5	1.25	1
	4448949	4448374		-	-	MAB_4363c	Putative DNA-binding protein	8	10	1.25	1
	4492201	4493145		+	-	MAB_4414	Putative NAD-binding protein (D-isomer specific 2-hydroxyacid dehydrogenase?)	4	5	1.25	1
	4572536	4571568		-	-	MAB_4494c	hypothetical protein	4	5	1.25	1
	4731383	4730016		-	-	MAB_4643c	Amidase family protein	8	10	1.25	1
	4751814	4751098		-	-	MAB_4671c	Probable ABC transporter, ATP-binding protein	8	10	1.25	1
	4876554	4875619		-	-	MAB_4764c	hypothetical protein	8	10	1.25	1
	4877379	4878074		+	-	MAB_4766	Hypothetical oxalate decarboxylase	8	10	1.25	1
1685950	1685950	1685798	1685777	-	-	MAB_1657c	hypothetical protein	1269	1586	1.2498	0.0457971
1697100			1697051	-	-	predicted RNA	antisense: MAB_1668	327	407	1.24465	0.996743
3039314	3039379	3039594	3039644	+	-	MAB_2980	Hypothetical protein	37	46	1.24324	1
4649650			4649662	+	-	predicted RNA	antisense: MAB_4564c	264	328	1.24242	0.434944
	2715717	2714146		-	-	MAB_2673c	Probable L-aspartate oxidase NadB	62	77	1.24194	0.550278
4653228			4653298	+	-	predicted RNA	antisense: MAB_4567c	331	410	1.23867	0.789439
187262	187225	187043	187043	-	-	MAB_0184c	Hypothetical protein	38	47	1.23684	1
2681617			2681634	+	-	predicted RNA	antisense: MAB_2639c	279	345	1.23656	0.20169
	785292	785609		+	-	MAB_0793	Hypothetical protein	17	21	1.23529	1
1915918	1915918	1915040	1913264	-	-	MAB_1916c	3-methyl-2-oxobutanoate hydroxymethyltransferase	51	63	1.23529	1
3281057	3281204	3282043	3282627	+	-	MAB_3245	hypothetical protein	260	321	1.23462	0.0767929
4688056			4688121	+	-	predicted RNA	antisense: MAB_4603c	337	416	1.23442	1
1696774			1696755	-	-	predicted RNA	antisense: MAB_1668	295	364	1.2339	0.442731
	2422458	2423405	2423414	+	-	MAB_2366	Tyrosine recombinase XerD	73	90	1.23288	0.015256
	352462	351329		-	-	MAB_0354c	Oxidoreductase, 2-nitropropane dioxygenase family	13	16	1.23077	1
3166573	3166567	3166346	3166346	-	-	MAB_3126c	Hypothetical protein	26	32	1.23077	1
	3173474	3173040		-	-	MAB_3132c	hypothetical protein	13	16	1.23077	1
3508701	3508590	3508441	3507900	-	-	MAB_3466c	Hypothetical protein	104	128	1.23077	1
4688357			4688367	+	-	predicted RNA	antisense: MAB_4603c	287	353	1.22997	0.661495
2145890	2146098	2146484	2146554	+	-	MAB_2134	NADH-quinone oxidoreductase, A subunit NuoA	118	145	1.22881	0.0549811
2779164			2779145	-	-	predicted RNA	antisense: MAB_2730	268	329	1.22761	0.330892
4689726			4689765	+	-	predicted RNA	antisense: MAB_4604c	342	419	1.22515	1
	4653370	4652315		-	-	MAB_4567c	Putative Mce family protein	120	147	1.225	0.276636
4651811			4651824	+	-	predicted RNA	antisense: MAB_4566c	294	360	1.22449	0.240379
5003236			5003321	+	-	predicted RNA	-	449	549	1.22272	0.0772657
186892	186887	185913	185887	-	-	MAB_0183c	Putative cation transporter	27	33	1.22222	1
	1717239	1717514		+	-	MAB_1691	Hypothetical protein	9	11	1.22222	1
	2198526	2199413		+	-	MAB_2184	hypothetical protein	9	11	1.22222	1
	3021021	3024572		+	-	MAB_2963	Probable fatty-acid-CoA ligase FadD	9	11	1.22222	1
	3136996	3135722		-	-	MAB_3092c	Possible conserved polyketide synthase associated protein	9	11	1.22222	1
	3186992	3186309		-	-	MAB_3146c	hypothetical protein	9	11	1.22222	1
	3489099	3489401		+	-	MAB_3446	Putative transcriptional regulator, WhiB family	9	11	1.22222	1
3509449	3509449	3509820	3509820	+	-	MAB_3468	Putative transcriptional regulator, MerR family	18	22	1.22222	1
	3635553	3635131		-	-	MAB_3587c	hypothetical protein	9	11	1.22222	1
	4230175	4231017		+	-	MAB_4164	Possible enoyl-CoA hydratase	9	11	1.22222	1
3718933			3718916	-	-	predicted RNA	antisense: MAB_3666	280	342	1.22143	0.257768
	4275	5480		+	recF	MAB_0004	DNA replication and repair protein RecF	50	61	1.22	1
	2393273	2394154		+	-	MAB_2338	Acetylglutamate kinase ArgB	82	100	1.21951	0.0140401
19363			19333	-	-	predicted RNA	antisense: MAB_0019	322	392	1.21739	1
1517713	1517713	1518510	1518543	+	-	MAB_1504	Probable ABC transporter, permease protein	23	28	1.21739	1
4651980			4652011	+	-	predicted RNA	antisense: MAB_4566c	290	353	1.21724	1
3739633			3739664	+	-	predicted RNA	antisense: MAB_3686c	319	388	1.2163	1
	2478609	2477800	2477312	-	-	MAB_2419c	Hypothetical protein	74	90	1.21622	0.0215414
1390997			1391043	+	-	predicted RNA	antisense: MAB_1393c	303	368	1.21452	1
983730	983744	984526	984573	+	-	MAB_0976	Putative glyoxalase/bleomycin resistance protein	14	17	1.21429	1
1032012	1032017	1033432	1033679	+	-	MAB_1022	Conserved hypothetical protein (esterase?)	14	17	1.21429	1
1658832	1658745	1657327	1657327	-	-	MAB_1628c	hypothetical protein	56	68	1.21429	1
	2147106	2147792		+	-	MAB_2136	NADH-quinone oxidoreductase, C subunit NuoC	28	34	1.21429	1
	2962312	2962974		+	-	MAB_2913	Putative TetR-family regulatory protein	14	17	1.21429	1
	3074185	3074571		+	-	MAB_3017	Conserved hypothetical protein (endoribonuclease?)	14	17	1.21429	1
	3246553	3246861		+	-	MAB_3203	Hypothetical protein	14	17	1.21429	1
	4991398	4990685		-	-	MAB_4882c	Putative phosphatase	14	17	1.21429	1
	4992255	4991395		-	-	MAB_4883c	Exopolyphosphatase, putative	14	17	1.21429	1
	5026870	5025776		-	-	MAB_4918c	Pyruvate dehydrogenase E1 component alpha subunit	14	17	1.21429	1
3811200			3811246	+	-	predicted RNA	antisense: MAB_3756c	318	386	1.21384	1
	2782400	2782930	2782998	+	-	MAB_2732	hypothetical protein	47	57	1.21277	1
2580274	2580274	2580609	2580609	+	-	MAB_2532	Hypothetical protein	52	63	1.21154	1
4688057	4687928	4687611	4687352	-	-	MAB_4602c	MaoC-like dehydratase	223	270	1.21076	0.00995574
2422263			2422205	-	-	predicted RNA	antisense: MAB_2365	385	466	1.21039	1
1597900			1597839	-	-	predicted RNA	antisense: MAB_1567	534	645	1.20787	0.321262
3527338	3527370	3528782	3528782	+	-	MAB_3486	Probable acyl-CoA dehydrogenase	53	64	1.20755	1
3810988			3810999	+	-	predicted RNA	antisense: MAB_3756c	270	326	1.20741	0.783704
2779802			2779748	-	-	predicted RNA	antisense: MAB_2730	314	379	1.20701	1
1995523			1995475	-	-	predicted RNA	antisense: MAB_1998	307	370	1.20521	1
4896329	4896327	4896148	4895247	-	-	MAB_4786c	Hypothetical protein	278	335	1.20504	0.0475702
1559877			1559909	+	-	predicted RNA	antisense: MAB_1539c	303	365	1.20462	1
2631789	2631789	2632754	2632754	+	-	MAB_2587	Conserved hypothetical protein (Copper resistance D precursor?)	44	53	1.20455	1
4827706	4827667	4824131	4822924	-	-	MAB_4714c	Probable fatty-acid-coa ligase FadD	44	53	1.20455	1
	2158241	2159848		+	-	MAB_2146	NADH-quinone oxidoreductase, M subunit NuoM	59	71	1.20339	1
	1489926	1490918	1490926	+	-	MAB_1477	Conserved hypothetical protein (peptidase?)	84	101	1.20238	0.0191318
3718420	3718420	3718740		+	-	MAB_3665	Hypothetical protein	188	226	1.20213	0.0175876
	49490	49020		-	-	MAB_0054c	Probable cyanate hydratase (Cyanase)	5	6	1.2	1
	134683	135246		+	-	MAB_0137	hypothetical protein	10	12	1.2	1
	141794	140934		-	-	MAB_0143c	Putative oxidoreductase EphD	10	12	1.2	1
	207666	206233		-	-	MAB_0196c	Putative transcriptional regulator, GntR family	5	6	1.2	1
	219659	223093		+	-	MAB_0209	Hypothetical protein	10	12	1.2	1
	446428	446895		+	-	MAB_0444	Putative transposase/integrase	5	6	1.2	1
	584833	586035		+	-	MAB_0584	hypothetical protein	10	12	1.2	1
	606305	605547		-	-	MAB_0606c	Probable enoyl-CoA hydratase EchA	5	6	1.2	1
774953	774953	775534	775544	+	-	MAB_0778	Conserved hypothetical protein (lipoprotein LppU?)	35	42	1.2	1
1058539	1058539	1058009	1057745	-	-	MAB_1050c	Putative methionine sulfoxide reductase	25	30	1.2	1
	1120846	1120079		-	-	MAB_1104c	Hypothetical protein	5	6	1.2	1
	1185182	1186060		+	-	MAB_1169	Putative hydrolase, alpha/beta fold	10	12	1.2	1
	1230019	1229432		-	-	MAB_1217c	Putative transcriptional regulator, TetR family	10	12	1.2	1
	1617901	1616810		-	-	MAB_1588c	Putative oxidoreductase	5	6	1.2	1
	1880596	1880114		-	-	MAB_1882c	Hypothetical protein	10	12	1.2	1
	2021053	2022858		+	-	MAB_2024	Amidase family protein	5	6	1.2	1
	2120971	2119646		-	-	MAB_2120c	Putative polyketide synthase MbtC	5	6	1.2	1
	2121960	2126987		+	-	MAB_2122	Putative peptide synthetase MbtE	5	6	1.2	1
2226060			2226051	-	-	predicted RNA	-	365	438	1.2	0.57361
	2264064	2264933		+	-	MAB_2238	Putative transcription regulator, LysR family	5	6	1.2	1
	2276108	2280484		+	-	MAB_2248	Probable peptide synthetase MbtE	5	6	1.2	1
	2304472	2305410		+	-	MAB_2260	Putative formyltransferase	10	12	1.2	1
	2314396	2313935		-	-	MAB_2267c	Probable acetyltransferase	5	6	1.2	1
	2568671	2567907		-	-	MAB_2514c	Conserved hypothetical protein (metallophosphoesterase?)	10	12	1.2	1
	2620328	2618439		-	-	MAB_2574c	Probable long-chain-fatty-acid-CoA ligase	5	6	1.2	1
2622495	2622495	2623148	2623291	+	-	MAB_2577	Putative TetR-family transcriptional regulator	25	30	1.2	1
	2698267	2699316		+	-	MAB_2655	Probable lipase/esterase (LipN)	5	6	1.2	1
	2753830	2754702		+	-	MAB_2707	Putative transcriptional regulator	5	6	1.2	1
2781817	2781844	2782416		+	-	MAB_2731	Putative transcriptional regulator, TetR family	80	96	1.2	0.0288233
	2974578	2975018		+	-	MAB_2921	Putative bacteriophage protein	5	6	1.2	1
	3163698	3164900		+	-	MAB_3123	Putative acyl-CoA dehydrogenase	35	42	1.2	1
	3312464	3313906		+	-	MAB_3275	Probable cytochrome P450	5	6	1.2	1
	3422221	3422952		+	-	MAB_3369	Putative integral membrane amino acid transport protein	5	6	1.2	1
3668667	3668667	3668167	3668134	-	-	MAB_3619c	Probable phosphoribosylaminoimidazole carboxylase PurE	20	24	1.2	1
3771023	3770950	3769793		-	-	MAB_3715c	Putative two-component system sensor kinase	30	36	1.2	1
	3926782	3925271		-	-	MAB_3874c	Putative dioxygenase	5	6	1.2	1
	3977592	3978251		+	-	MAB_3926	hypothetical protein	5	6	1.2	1
	4061887	4062657		+	-	MAB_4018	Similarity with UbiE/COQ5 methyltransferase	5	6	1.2	1
	4115751	4114672	4114655	-	-	MAB_4069c	hypothetical protein	40	48	1.2	1
	4223699	4224796		+	-	MAB_4159	Probable acyl-CoA dehydrogenase	5	6	1.2	1
	4233763	4234818		+	-	MAB_4168	hypothetical protein	5	6	1.2	1
4360269	4360286	4360648		+	-	MAB_4287	Putative penicillinase repressor	20	24	1.2	1
	4464700	4463873		-	-	MAB_4378c	Putative citrate lyase beta subunit	5	6	1.2	1
	4717770	4718561		+	-	MAB_4632	Putative short chain dehydrogenase/reductase	5	6	1.2	1
	4727701	4725902		-	-	MAB_4640c	Dihydroxy-acid dehydratase (IlvD)	5	6	1.2	1
	4744062	4744721		+	-	MAB_4661	hypothetical protein	10	12	1.2	1
	4830652	4828982		-	-	MAB_4716c	Possible membrane transport protein	5	6	1.2	1
	4868766	4867510		-	-	MAB_4756c	Monooxygenase, FAD-binding	10	12	1.2	1
2781504			2781466	-	-	predicted RNA	antisense: MAB_2730	307	368	1.1987	1
	1952141	1951383	1951375	-	-	MAB_1952c	Cobalamin synthase CobS	51	61	1.19608	1
2671520	2671520	2672548		+	-	MAB_2631	Probable cytochrome D ubiquinol oxydase CydB	41	49	1.19512	1
20409			20384	-	-	predicted RNA	antisense: MAB_0019	313	374	1.19489	1
1428999	1429001	1430560	1430743	+	-	MAB_1426	Putative cytochrome P450	36	43	1.19444	1
	2149827	2151131		+	-	MAB_2139	NADH-quinone oxidoreductase, F subunit NuoF	72	86	1.19444	0.0841975
6812			6673	-	-	predicted RNA	antisense: MAB_0006	309	369	1.19417	0.0250857
	4663685	4662240	4662240	-	-	MAB_4577c	Probable NAD(P) transhydrogenase, beta subunit PntB	67	80	1.19403	0.118032
	4342197	4341778	4341512	-	-	MAB_4270c	Probable heat shock protein transcriptional regulator HspR	98	117	1.19388	0.0295796
4650761			4650798	+	-	predicted RNA	antisense: MAB_4565c	289	345	1.19377	1
	1862364	1864118	1864236	+	-	MAB_1865	Probable fatty-acid-CoA ligase FadD	31	37	1.19355	1
4356189	4356167	4354284		-	-	MAB_4283c	Conserved hypothetical protein (isoniazid inductible gene protein IniA?)	31	37	1.19355	1
1467762			1467727	-	-	predicted RNA	antisense: MAB_1458	326	389	1.19325	1
	3718740	3719081	3719348	+	-	MAB_3666	Hypothetical protein	171	204	1.19298	0.0237045
1660091			1660112	+	-	predicted RNA	antisense: MAB_1629c	296	353	1.19257	1
2466890			2466916	+	-	predicted RNA	antisense: MAB_2409c	281	335	1.19217	1
4840762	4840762	4840067	4839936	-	-	MAB_4727c	hypothetical protein	47	56	1.19149	1
	616318	616710		+	-	MAB_0617	hypothetical protein	21	25	1.19048	1
2440682	2440697	2441356	2441356	+	-	MAB_2383	hypothetical protein	21	25	1.19048	1
3501289	3501289	3500096	3498633	-	-	MAB_3455c	Putative acyl-CoA thiolase	21	25	1.19048	1
2421863			2421845	-	-	predicted RNA	antisense: MAB_2365	295	351	1.18983	0.626477
	1841182	1840643	1840643	-	-	MAB_1841c	Putative type-b cytochrome (b561)	37	44	1.18919	1
348158	348158	349621	349684	+	-	MAB_0351	Catalase	16	19	1.1875	1
774764	774768	774950	774952	+	-	MAB_0777	Hypothetical protein	32	38	1.1875	1
	980534	980968	980983	+	-	MAB_0973	hypothetical protein	96	114	1.1875	0.020234
1239857	1239866	1240807	1240807	+	-	MAB_1228	Putative ABC transporter	16	19	1.1875	1
1831518	1831535	1832749	1832749	+	-	MAB_1830	Hypothetical protein	16	19	1.1875	1
	4882177	4879346	4879248	-	-	MAB_4768c	Putative membrane protein, MmpL	16	19	1.1875	1
3169220			3169289	+	-	predicted RNA	antisense: MAB_3129c	403	478	1.1861	1
2770568			2770582	+	-	predicted RNA	antisense: MAB_2721c	269	319	1.18587	0.456575
4343375	4343375	4342194		-	-	MAB_4271c	Chaperone protein DnaJ	81	96	1.18519	0.094072
4819014	4819014	4817623	4817600	-	-	MAB_4706c	hypothetical protein	54	64	1.18519	1
	4839481	4840146	4840153	+	-	MAB_4726	hypothetical protein	49	58	1.18367	1
2480003			2480062	+	-	predicted RNA	antisense: MAB_2421c	376	445	1.18351	1
3706995			3707273	+	-	predicted RNA	antisense: MAB_3655c	349	413	1.18338	0.108303
4161406	4161214	4160984	4160966	-	-	MAB_4100c	MbtH-like protein	464	549	1.18319	0.800181
	291987	293840		+	-	MAB_0291	Conserved hypothetical protein (transcriptional regulator CdaR?)	11	13	1.18182	1
543229	543238	543663	543663	+	-	MAB_0542	Probable aspartate 1-decarboxylase precursor	44	52	1.18182	1
	658879	659943		+	-	MAB_0656	hypothetical protein	22	26	1.18182	1
	1123752	1122997		-	-	MAB_1109c	Putative transcriptional regulator, AraC family	11	13	1.18182	1
	1859977	1861137	1861137	+	-	MAB_1863	Probable acyl-CoA dehydrogenase FadE	33	39	1.18182	1
	2119590	2116558		-	-	MAB_2119c	Putative polyketide synthase MbtD	11	13	1.18182	1
	2558819	2557371		-	-	MAB_2503c	Putative iron-sulfur binding oxidoreductase	11	13	1.18182	1
	3000981	3000502		-	-	MAB_2944c	Hypothetical protein	11	13	1.18182	1
	3339008	3338349		-	-	MAB_3300c	Putative transcriptional regulator, TetR family	11	13	1.18182	1
	3610096	3610704		+	-	MAB_3565	Putative transcriptional regulator, TetR family	11	13	1.18182	1
	4204964	4205479	4205485	+	-	MAB_4140	hypothetical protein	22	26	1.18182	1
	4307007	4306078		-	-	MAB_4236c	Putative amino acid ABC transporter, substrate-binding protein	11	13	1.18182	1
	4459218	4460219		+	-	MAB_4375	Putative 4-hydroxy-2-oxovalerate aldolase	11	13	1.18182	1
	4491258	4490521		-	-	MAB_4412c	Putative decarboxylase	11	13	1.18182	1
	4583229	4581784		-	-	MAB_4504c	hypothetical protein	66	78	1.18182	0.0877041
1571558			1571606	+	-	predicted RNA	antisense: MAB_1549c	342	404	1.18129	1
1830335	1830310	1829615	1829565	-	-	MAB_1827c	Bacteriophage protein	72	85	1.18056	0.0230826
2930998			2931096	+	-	predicted RNA	antisense: MAB_2876c	327	386	1.18043	0.233654
1173994	1173994	1176045		+	-	MAB_1159	Putative iron permease FTR1	28	33	1.17857	1
3155015	3155016	3155588	3155588	+	-	MAB_3111	Hypothetical protein	28	33	1.17857	1
	3659641	3660219	3660463	+	-	MAB_3609	Conserved hypothetical protein (NUDIX hydrolase? )	28	33	1.17857	1
4909834	4909957	4910622	4910622	+	-	MAB_4802	hypothetical protein	28	33	1.17857	1
2788283	2788283	2787930	2787879	-	-	MAB_2739c	Probable thioredoxin TrxB	73	86	1.17808	1
2781836			2781607	-	-	predicted RNA	antisense: MAB_2730	417	491	1.17746	0.0696926
3708259			3708307	+	-	predicted RNA	antisense: MAB_3655c	310	365	1.17742	1
1705837			1705885	+	-	predicted RNA	antisense: MAB_1679c	361	425	1.17729	1
	596576	595416		-	-	MAB_0595c	Probable acyl-CoA dehydrogenase FadE	17	20	1.17647	1
2958437	2958437	2958706	2958735	+	-	MAB_2907	hypothetical protein	17	20	1.17647	1
3351776	3351759	3351163	3351122	-	-	MAB_3313c	Putative transcriptional regulator, TetR family	17	20	1.17647	1
4707254	4707223	4706693	4706693	-	-	MAB_4621c	Putative acetyltransferase	17	20	1.17647	1
4897164	4897164	4896436	4896330	-	-	MAB_4787c	Hypothetical regulatory protein, TetR family	34	40	1.17647	1
3693867	3693913	3694239	3694239	+	-	MAB_3644	hypothetical protein	108	127	1.17593	0.0944968
2893176			2893223	+	-	predicted RNA	antisense: MAB_2843c	279	328	1.17563	1
2338526	2338526	2339161	2339170	+	-	MAB_2290	Probable transcriptional regulator, TetR	57	67	1.17544	1
3809371			3809414	+	-	predicted RNA	antisense: MAB_3755c	303	356	1.17492	1
404240	404240	404734	404803	+	-	MAB_0403	hypothetical protein	63	74	1.1746	0.266224
3681332	3681345	3681623	3681623	+	-	MAB_3632	hypothetical protein	407	478	1.17445	1
	2883032	2881698		-	-	MAB_2830c	Dihydroorotase PyrC	109	128	1.17431	0.156965
	251075	250524	250066	-	-	MAB_0247c	Putative acetyltransferase	23	27	1.17391	1
1885923	1885923	1886366	1886369	+	-	MAB_1888	Conserved hypothetical protein (thioesterase?)	23	27	1.17391	1
	2588325	2586679	2586679	-	-	MAB_2539c	Probable fatty-acid-CoA ligase FadD	23	27	1.17391	1
4929005	4928914	4928540	4928486	-	-	MAB_4816c	hypothetical protein	138	162	1.17391	0.0278906
	2881701	2881204		-	-	MAB_2829c	hypothetical protein	127	149	1.17323	0.00711735
3583816	3583816	3583409	3583227	-	-	MAB_3537c	hypothetical protein	81	95	1.17284	0.148814
3740037			3740101	+	-	predicted RNA	antisense: MAB_3686c	336	394	1.17262	1
96198	96191	95424	95146	-	-	MAB_0094c	Probable methionine aminopeptidase, type I (MAP)	29	34	1.17241	1
3422141	3422141	3421701	3421626	-	-	MAB_3368c	Putative transcriptional regulator, AsnC family	29	34	1.17241	1
3506657	3506657	3507301	3507309	+	-	MAB_3463	Putative O-methyltransferase, family 3	29	34	1.17241	1
4657554	4657530	4656724	4656722	-	-	MAB_4570c	Probable enoyl-CoA hydratase/isomerase	29	34	1.17241	1
4895377	4895377	4896141	4896335	+	-	MAB_4785	hypothetical protein	203	238	1.17241	1
1696679			1696649	-	-	predicted RNA	antisense: MAB_1668	297	348	1.17172	0.995006
3181670			3181702	+	-	predicted RNA	antisense: MAB_3142c	309	362	1.17152	1
	1542949	1543605	1544298	+	-	MAB_1522	Putative two-component system response regulator LuxR	35	41	1.17143	1
922475	922475	924094	924584	+	-	MAB_0930	Putative ferredoxin/ferredoxin--NADP reductase	76	89	1.17105	1
972851	972851	973987	974003	+	-	MAB_0965	Putative lipase	152	178	1.17105	0.0137915
534444			534400	-	-	predicted RNA	antisense: MAB_0533	310	363	1.17097	1
	3461435	3459297	3459297	-	-	MAB_3413c	Ribonucleoside-diphosphate reductase alpha subunit	158	185	1.17089	1
	2931780	2931247	2931222	-	-	MAB_2877c	Probable adenine phosphoribosyltransferase	129	151	1.17054	0.0038827
	2682861	2682505	2682497	-	-	MAB_2641c	Hypothetical protein	130	152	1.16923	0.0139166
	3815249	3816688	3818174	+	-	MAB_3758	Putative protease	148	173	1.16892	0.00958433
2770679			2770824	+	-	predicted RNA	antisense: MAB_2722c	451	527	1.16851	0.00456163
166585			166514	-	-	predicted RNA	antisense: MAB_0171	374	437	1.16845	1
	2943193	2942612	2942487	-	-	MAB_2890c	Glutamine amidotransferase subunit PdxT	95	111	1.16842	0.0179314
4687933			4687969	+	-	predicted RNA	-	303	354	1.16832	1
3216201			3216256	+	-	predicted RNA	antisense: MAB_3169c	388	453	1.16753	1
	41104	42270		+	-	MAB_0043	Putative glutathionylspermidine synthase	12	14	1.16667	1
	84654	83095		-	-	MAB_0087c	Probable alkaline phosphatase	6	7	1.16667	1
269547	269547	269212	269103	-	-	MAB_0269c	Hypothetical protein	18	21	1.16667	1
	470769	471158		+	-	MAB_0475	Hypothetical protein	6	7	1.16667	1
	605543	604662		-	-	MAB_0605c	Putative CoA-transferase alpha subunit	6	7	1.16667	1
	802755	801331		-	-	MAB_0810c	Putative transcriptional regulator, GntR family	6	7	1.16667	1
	891513	891986		+	-	MAB_0898	Probable transcriptional regulator, AsnC family	6	7	1.16667	1
975855	975855	976451	976844	+	-	MAB_0969	Putative transcriptional regulator, TetR	36	42	1.16667	1
	1057369	1056563		-	-	MAB_1048c	Probable class II aldolase	12	14	1.16667	1
1191413	1191413	1192735	1193565	+	-	MAB_1175	Probable 4-hydroxybutyrate CoA-transferase AbfT	18	21	1.16667	1
	1197206	1197574	1197574	+	-	MAB_1183	Conserved hypothetical protein (rhodanese-like)	18	21	1.16667	1
	1357248	1355626		-	-	MAB_1358c	Putative ABC transporter, permease protein	6	7	1.16667	1
	1376874	1377200		+	-	MAB_1380	hypothetical protein	6	7	1.16667	1
1535282	1535314	1535799	1535872	+	-	MAB_1514	Putative MutT/NUDIX-family protein	96	112	1.16667	0.0154145
	1733519	1732839		-	-	MAB_1705c	Putative transcriptional regulator, GntR family	6	7	1.16667	1
	1906898	1905669		-	-	MAB_1908c	hypothetical protein	12	14	1.16667	1
2089109			2089030	-	tRNA-Lys(CTT)	MAB_t5030c	-	12	14	1.16667	1
	2097469	2096669		-	-	MAB_2097c	hypothetical protein	12	14	1.16667	1
	2098160	2099605		+	-	MAB_2099	Hypothetical cell division FtsK/SpoIIIE protein	6	7	1.16667	1
2461881			2461757	-	-	predicted RNA	antisense: MAB_2407	300	350	1.16667	0.0336133
	2611698	2612117		+	-	MAB_2568	Putative arsenate reductase or tyrosine phosphatase	6	7	1.16667	1
	2639568	2639780		+	-	MAB_2599	Hypothetical protein	12	14	1.16667	1
	2787878	2787144		-	-	MAB_2738c	Hypothetical protein	12	14	1.16667	1
	2893863	2893423		-	-	MAB_2844c	hypothetical protein	6	7	1.16667	1
	2972670	2970442		-	-	MAB_2919c	Probable dipeptidyl peptidase IV	6	7	1.16667	1
	2989316	2988606		-	-	MAB_2933c	Putative transcriptional regulator, GntR family	6	7	1.16667	1
	3027524	3027204		-	-	MAB_2966c	Possible hemoglobine-related protein HMP	6	7	1.16667	1
3123005	3122992	3122432	3122432	-	-	MAB_3075c	Hypothetical protein	18	21	1.16667	1
	3239136	3238807		-	-	MAB_3194c	Hypothetical protein	12	14	1.16667	1
	3292601	3290541	3290541	-	-	MAB_3253c	Potassium-transporting ATPase B chain	24	28	1.16667	1
	3296224	3295448		-	-	MAB_3256c	Ribonuclease III Rnc	84	98	1.16667	0.00430294
	3312076	3311444		-	-	MAB_3273c	Putative transcriptional regulator, TetR family	6	7	1.16667	1
	3615640	3614870		-	-	MAB_3571c	hypothetical protein	6	7	1.16667	1
	3617723	3615855		-	-	MAB_3573c	HAD-superfamily phosphatase, subfamily IIIC:FkbH	6	7	1.16667	1
	4097535	4095961		-	-	MAB_4050c	Probable monooxygenase	12	14	1.16667	1
4220003	4219992	4219132	4219132	-	-	MAB_4154c	hypothetical protein	24	28	1.16667	1
	4222504	4223682		+	-	MAB_4158	Probable acyl-CoA dehydrogenase FadE	6	7	1.16667	1
	4304479	4303367		-	-	MAB_4233c	Putative monooxygenase (luciferase-like)	6	7	1.16667	1
	4428462	4427059		-	-	MAB_4345c	Probable aminotransferase	6	7	1.16667	1
	4438343	4439242		+	-	MAB_4355	Hypothetical fumarylacetoacetate (FAA) hydrolase family	6	7	1.16667	1
	4462118	4460235		-	-	MAB_4376c	Putative acetoacetyl-CoA synthetase	12	14	1.16667	1
	4463748	4462108		-	-	MAB_4377c	Probable fatty-acid-CoA ligase	12	14	1.16667	1
	4473395	4474462		+	-	MAB_4388	Probable zinc-containing alcohol dehydrogenase	18	21	1.16667	1
4520543	4520543	4521394	4521394	+	-	MAB_4444	Conserved hypothetical protein (MaoC-like dehydratase)	48	56	1.16667	1
	4592998	4591748		-	-	MAB_4511c	Putative Mce family protein	6	7	1.16667	1
	4668552	4666972		-	-	MAB_4582c	hypothetical protein	12	14	1.16667	1
	4721542	4722024		+	-	MAB_4636	hypothetical protein	12	14	1.16667	1
4836288	4836317	4837570	4837570	+	-	MAB_4724	Sodium/calcium exchanger family protein	36	42	1.16667	1
	4954391	4955053		+	-	MAB_4842	Putative arsenate reductase ArsC	6	7	1.16667	1
	4993930	4995144	4995165	+	-	MAB_4887	hypothetical protein	30	35	1.16667	1
2779959			2779907	-	-	predicted RNA	antisense: MAB_2730	349	407	1.16619	1
2876641	2876641	2875820	2875577	-	-	MAB_2826c	Orotidine 5'-phosphate decarboxylase PyrF	175	204	1.16571	0.22553
3718539			3718303	-	-	predicted RNA	antisense: MAB_3664 MAB_3665	574	669	1.16551	0.459041
3476505	3476505	3475786	3475781	-	-	MAB_3430c	hypothetical protein	67	78	1.16418	0.0137528
1018673			1018743	+	-	predicted RNA	antisense: MAB_1011c	366	426	1.16393	1
1284809	1284809	1285324	1286026	+	-	MAB_1279	Probable 3-demethylubiquinone-9 3-methyltransferase	61	71	1.16393	1
	1332995	1333966	1333966	+	-	MAB_1331	Probable proline dehydrogenase	43	50	1.16279	1
2156376	2156379	2158244		+	-	MAB_2145	NADH-quinone oxidoreductase, L subunit NuoL	86	100	1.16279	0.238055
	656518	657519	657519	+	-	MAB_0653	Hypothetical MoxR-like ATPase	37	43	1.16216	1
1050240	1050332	1050766	1050766	+	-	MAB_1041	hypothetical protein	37	43	1.16216	1
	1547010	1548458	1548591	+	-	MAB_1527	Probable monooxygenase	37	43	1.16216	1
2874421	2874421	2875737	2881980	+	-	MAB_2825	hypothetical protein	37	43	1.16216	1
1696868			1696846	-	-	predicted RNA	antisense: MAB_1668	290	337	1.16207	1
235388	235388	234777	234735	-	-	MAB_0222c	Putative DNA-binding protein	31	36	1.16129	1
1892562	1892562	1891504	1890953	-	-	MAB_1894c	hypothetical protein	31	36	1.16129	1
2166612	2166612	2167262	2167634	+	-	MAB_2153	hypothetical protein	31	36	1.16129	1
	4034152	4033634		-	-	MAB_3987c	hypothetical protein	31	36	1.16129	1
2422135			2422076	-	-	predicted RNA	antisense: MAB_2365	304	353	1.16118	1
1881183			1881235	+	-	predicted RNA	antisense: MAB_1884c	342	397	1.16082	1
380306	380275	379550	379550	-	-	MAB_0383c	Putative transcriptional regulator, PadR-like	56	65	1.16071	1
541006			540991	-	-	predicted RNA	antisense: MAB_0539	305	354	1.16066	0.536728
4660429	4660429	4659743	4659743	-	-	MAB_4574c	Probable transcriptional regulator, TetR family	131	152	1.16031	0.0165111
	105363	106145	106172	+	-	MAB_0104	Probable enoyl-CoA hydratase/isomerase	25	29	1.16	1
1830491	1830509	1830904		+	-	MAB_1828	Hypothetical protein	25	29	1.16	1
1865488	1865488	1864115	1864039	-	-	MAB_1866c	Putative oxygenase	25	29	1.16	1
3681624	3681643	3683373	3684026	+	-	MAB_3633	Maf-like protein	75	87	1.16	0.711092
	4290071	4291054		+	-	MAB_4223	Probable glutamine-binding protein GlnH	69	80	1.15942	0.00260881
1618895	1618826	1618665	1618513	-	-	MAB_1590c	Hypothetical protein	113	131	1.15929	1
1489331	1489342	1489929		+	-	MAB_1476	hypothetical protein	88	102	1.15909	0.0197006
	2949366	2948818		-	-	MAB_2897c	Conserved hypothetical protein (HIT family?)	101	117	1.15842	0.0162592
2197228			2197172	-	-	predicted RNA	antisense: MAB_2183	360	417	1.15833	1
342470	342471	342983	342983	+	-	MAB_0345	Hypothetical protein	139	161	1.15827	0.00219505
718933	718930	718466	718466	-	-	MAB_0716c	Putative transcriptional regulator, MarR	38	44	1.15789	1
	723626	724567		+	-	MAB_0721	Probable oligopeptide ABC transporter, permease protein	19	22	1.15789	1
1203609	1203585	1202080	1202080	-	-	MAB_1189c	Probable methylmalonic acid semialdehyde dehydrogenase MmsA	38	44	1.15789	1
1778322	1778353	1778598	1778601	+	-	MAB_1767	Hypothetical protein	57	66	1.15789	1
2608982	2608982	2609665	2609665	+	-	MAB_2564	Probable carbonic anhydrase	19	22	1.15789	1
	3145255	3144230	3144191	-	-	MAB_3101c	hypothetical protein	19	22	1.15789	1
4579227	4579220	4578843	4578843	-	-	MAB_4501c	Hypothetical protein	19	22	1.15789	1
5035618			5035452	-	-	predicted RNA	antisense: MAB_4926	475	550	1.15789	0.00225928
1100648	1100712	1101365	1101365	+	-	MAB_1088	Possible ribosomal-protein-alanine acetyltransferase RimJ	89	103	1.1573	0.00828187
1660535	1660523	1660155		-	-	MAB_1630c	hypothetical protein	159	184	1.15723	0.00709619
	3518203	3517151		-	-	MAB_3477c	MscS Mechanosensitive ion channel	51	59	1.15686	1
	4166755	4165631	4165536	-	-	MAB_4106c	Acetyltransferase	217	251	1.15668	0.0541218
60953	60913	60530	59920	-	-	MAB_0063c	hypothetical protein	115	133	1.15652	0.00700603
	1660158	1658833	1658833	-	-	MAB_1629c	hypothetical protein	64	74	1.15625	0.00428727
	2011640	2012359	2012378	+	-	MAB_2011	hypothetical protein	32	37	1.15625	1
3115820	3115808	3115458	3115458	-	-	MAB_3068c	Possible transcriptional regulatory protein	32	37	1.15625	1
3119157	3119157	3119813	3122248	+	-	MAB_3073	hypothetical protein	205	237	1.1561	0.628605
3218423			3218471	+	-	predicted RNA	antisense: MAB_3170c	308	356	1.15584	1
	4257204	4257758	4257912	+	-	MAB_4193	Hypothetical protein	58	67	1.15517	1
1013360			1013402	+	-	predicted RNA	antisense: MAB_1007c	342	395	1.15497	1
	2421817	2422461		+	-	MAB_2365	Hypothetical MutT/nudix family protein	207	239	1.15459	0.664823
	458467	458868		+	-	MAB_0457	Hypothetical protein	13	15	1.15385	1
	1039527	1039033		-	-	MAB_1029c	Putative transcriptional regulator, MarR family	13	15	1.15385	1
	1980950	1981342	1981342	+	-	MAB_1983	hypothetical protein	39	45	1.15385	1
	2087406	2087056		-	-	MAB_2086c	Truncated transposase-like protein IS1601-D	13	15	1.15385	1
	2181845	2182858		+	-	MAB_2167	Putative 3-oxoacyl-ACP synthase III	13	15	1.15385	1
	2476323	2477081		+	-	MAB_2417	hypothetical protein	13	15	1.15385	1
2738388	2738390	2739208	2741645	+	-	MAB_2695	hypothetical protein	26	30	1.15385	1
3090993	3090987	3090454	3089854	-	-	MAB_3039c	Hypothetical phosphinothricin N-acetyltransferase	91	105	1.15385	0.0097693
	3097846	3096905		-	-	MAB_3044c	tRNA delta(2)-isopentenylpyrophosphate transferase	13	15	1.15385	1
	4093476	4092790	4092770	-	-	MAB_4047c	Sensory transduction protein RegX3	52	60	1.15385	1
	4465320	4466099		+	-	MAB_4380	Putative IclR-family regulatory protein	13	15	1.15385	1
	4486099	4486845		+	-	MAB_4406	Isochorismatase/Phenazine biosynthesis protein PhzD	13	15	1.15385	1
	4692490	4691540		-	-	MAB_4606c	hypothetical protein	13	15	1.15385	1
	5042251	5041703		-	-	MAB_4932c	hypothetical protein	13	15	1.15385	1
2777581			2777863	+	-	predicted RNA	antisense: MAB_2728c	471	543	1.15287	0.729674
7912			7840	-	-	predicted RNA	antisense: MAB_0006	308	355	1.1526	1
	3990984	3989803	3989561	-	-	MAB_3940c	hypothetical protein	46	53	1.15217	1
870017			870007	-	-	predicted RNA	antisense: MAB_0873	297	342	1.15152	1
2797907	2797907	2797170	2797170	-	-	MAB_2750c	Probable transcriptional regulatory protein	185	213	1.15135	0.59932
	1110842	1112314	1115213	+	-	MAB_1098	hypothetical protein	73	84	1.15068	0.352743
541129	541276	542256	542257	+	-	MAB_0540	hypothetical protein	20	23	1.15	1
	784753	785295		+	-	MAB_0792	Hypothetical protein	20	23	1.15	1
892407	892382	892071	892071	-	-	MAB_0899c	Possible ethyl tert-butyl ether degradation protein EthD	20	23	1.15	1
1537593	1537593	1538219	1538258	+	-	MAB_1518	hypothetical protein	20	23	1.15	1
1754537	1754551	1755801	1758036	+	-	MAB_1723	Putative phage integrase	20	23	1.15	1
2138592	2138586	2137894	2137875	-	-	MAB_2127c	hypothetical protein	40	46	1.15	1
	2687521	2686904	2686827	-	-	MAB_2646c	hypothetical protein	60	69	1.15	1
3496774	3496774	3495269	3495258	-	-	MAB_3452c	Probable carboxylesterase LipT	20	23	1.15	1
4394972	4394972	4395283	4395283	+	-	MAB_4316	Hypothetical protein	20	23	1.15	1
5027036	5027036	5027509	5028017	+	-	MAB_4919	Putative transcriptional regulator, AsnC family	20	23	1.15	1
449264	449261	449031	448834	-	-	MAB_0446c	Hypothetical protein	94	108	1.14894	1
1685408	1685426	1685740	1685903	+	-	MAB_1656	hypothetical protein	47	54	1.14894	1
3883282	3883136	3882831		-	-	MAB_3836c	hypothetical protein	101	116	1.14851	0.171677
	681663	680818	680818	-	-	MAB_0679c	Probable hydrolase	54	62	1.14815	1
	1176042	1177289	1177609	+	-	MAB_1160	Conserved hypothetical protein (Tat-translocated enzyme Dyp-type peroxidase precursor?)	27	31	1.14815	1
1595582	1595551	1594796	1594660	-	-	MAB_1564c	Putative pirin-like protein	27	31	1.14815	1
	2725892	2725104	2725104	-	-	MAB_2682c	hypothetical protein	27	31	1.14815	1
3631283	3631283	3632605	3632661	+	-	MAB_3582	Putative transcriptional regulator, GntR family	27	31	1.14815	1
4720249	4720234	4719644	4719556	-	-	MAB_4634c	Putative TetR-family transcriptional regulator	81	93	1.14815	0.00834465
741537			741584	+	-	predicted RNA	antisense: MAB_0740c	338	388	1.14793	1
4977391			4977450	+	-	predicted RNA	-	345	396	1.14783	1
178431			178440	+	-	predicted RNA	-	318	365	1.1478	1
3296609			3296661	+	-	predicted RNA	antisense: MAB_3257c	346	397	1.1474	1
	2664413	2663469		-	-	MAB_2623c	Branched-chain amino acid ABC transporter (LivG)	163	187	1.14724	1
4645675	4645689	4646435	4646435	+	-	MAB_4561	Conserved hypothetical protein (pirin?)	34	39	1.14706	1
2899156	2899151	2898651		-	-	MAB_2850c	Putative Holliday junction resolvase	75	86	1.14667	0.0182511
3811846			3811977	+	-	predicted RNA	antisense: MAB_3756c	370	424	1.14595	0.00924023
1312295			1312245	-	-	predicted RNA	antisense: MAB_1312	329	377	1.1459	1
440908	440972	441691	441743	+	-	MAB_0440	hypothetical protein	62	71	1.14516	1
	2757356	2756385	2756385	-	-	MAB_2710c	Putative kinase ArgK	62	71	1.14516	1
3749378	3749378	3749695	3749699	+	-	MAB_3695	Hypothetical protein	69	79	1.14493	1
	3100643	3100038	3098681	-	-	MAB_3047c	hypothetical protein	118	135	1.14407	0.00154408
2464788			2464840	+	-	predicted RNA	antisense: MAB_2408c	334	382	1.14371	1
14301	14301	14588	14588	+	-	MAB_0015	Hypothetical protein	14	16	1.14286	1
14598	14598	16145	16246	+	-	MAB_0016	hypothetical protein	21	24	1.14286	1
65955	65955	67160	67160	+	-	MAB_0069	Major facilitator family transporter	28	32	1.14286	1
	295022	293736		-	-	MAB_0292c	Putative ISXo8 transposase	7	8	1.14286	1
	771170	770916		-	-	MAB_0772c	Hypothetical protein	7	8	1.14286	1
	882674	881811		-	-	MAB_0889c	hypothetical protein	7	8	1.14286	1
	915776	914772		-	-	MAB_0923c	hypothetical protein	7	8	1.14286	1
	999650	998319		-	-	MAB_0990c	hypothetical protein	7	8	1.14286	1
	1005553	1006737		+	-	MAB_0999	Putative NAD-dependent formate dehydrogenase	7	8	1.14286	1
	1302692	1301484		-	-	MAB_1299c	Putative multi-drug efflux transporter	7	8	1.14286	1
	1362556	1362966	1362966	+	-	MAB_1365	Probable Sec-independent protein translocase protein TatB homolog	112	128	1.14286	0.00481174
	1511765	1511193		-	-	MAB_1497c	Putative regulatory protein, TetR family	7	8	1.14286	1
1832750	1832781	1833098	1833101	+	-	MAB_1831	Hypothetical protein	28	32	1.14286	1
	2181144	2181848		+	-	MAB_2166	hypothetical protein	7	8	1.14286	1
	2190996	2192024		+	-	MAB_2177	Probable ABC transporter, periplasmic	7	8	1.14286	1
	2340792	2339671		-	-	MAB_2292c	hypothetical protein	14	16	1.14286	1
	2498580	2498951	2498951	+	-	MAB_2440	Putative protein CrcB homolog 2	21	24	1.14286	1
	2514011	2513424		-	-	MAB_2458c	Putative transcriptional regulator, TetR family	7	8	1.14286	1
	2563245	2564252		+	-	MAB_2508	hypothetical protein	14	16	1.14286	1
	2569474	2568668		-	-	MAB_2515c	hypothetical protein	7	8	1.14286	1
	2589990	2589307		-	-	MAB_2541c	Probable transcriptional regulatory protein TetR	7	8	1.14286	1
	2635487	2634990	2634759	-	-	MAB_2591c	hypothetical protein	14	16	1.14286	1
	2696699	2698270		+	-	MAB_2654	Putative monooxygenase	7	8	1.14286	1
3156333	3156333	3157634		+	-	MAB_3114	hypothetical protein	21	24	1.14286	1
	3225924	3226880		+	-	MAB_3180	hypothetical protein	7	8	1.14286	1
	3544335	3545213		+	-	MAB_3502	hypothetical protein	7	8	1.14286	1
	3600497	3601900		+	-	MAB_3555	Major facilitator superfamily	7	8	1.14286	1
	3631216	3630794		-	-	MAB_3581c	hypothetical protein	14	16	1.14286	1
3782608	3782608	3782898	3782906	+	-	MAB_3726	Putative transcriptional regulator, WhiB family	21	24	1.14286	1
	4244058	4243273	4243273	-	-	MAB_4178c	Probable Short-chain dehydrogenase/reductase	14	16	1.14286	1
4387517	4387493	4386027	4385924	-	-	MAB_4309c	Putative serine protease	21	24	1.14286	1
4525940	4525824	4525207	4525198	-	-	MAB_4449c	Putative transcriptional regulator, TetR family	84	96	1.14286	0.0137828
	4555421	4553922		-	-	MAB_4476c	Putative monooxygenase	7	8	1.14286	1
	4561276	4562412		+	-	MAB_4483	hypothetical protein	14	16	1.14286	1
4828697	4828697	4827990	4827970	-	-	MAB_4715c	hypothetical protein	28	32	1.14286	1
	4944232	4942772		-	-	MAB_4829c	hypothetical protein	14	16	1.14286	1
	4965881	4963920		-	-	MAB_4853c	Probable cation-transporting ATPase G	14	16	1.14286	1
4976759	4976759	4974795		-	-	MAB_4867c	Probable dCTP deaminase/DeoxyUTP pyrophosphatase	84	96	1.14286	0.022134
	5022746	5022066		-	-	MAB_4914c	Hypothetical protein	14	16	1.14286	1
3438661			3438697	+	-	predicted RNA	antisense: MAB_3388c	295	337	1.14237	0.835905
6296			6250	-	-	predicted RNA	antisense: MAB_0006	267	305	1.14232	1
1998471			1997861	-	-	predicted RNA	antisense: MAB_2000	429	490	1.14219	0.101105
1997540			1997357	-	-	predicted RNA	antisense: MAB_2000	345	394	1.14203	0.00243925
2797169	2797112	2795685	2795682	-	-	MAB_2749c	Putative FeS assembly protein SufB	127	145	1.14173	0.00203404
4345995	4345969	4344107		-	-	MAB_4273c	Chaperone protein DnaK (Hsp 70)	120	137	1.14167	0.007518
2631935			2631877	-	-	predicted RNA	antisense: MAB_2587	354	404	1.14124	1
	4652322	4651264		-	-	MAB_4566c	Putative Mce family protein	213	243	1.14085	0.00876559
4196694	4196723	4197160	4197330	+	-	MAB_4131	Hypothetical protein	114	130	1.14035	0.00871867
2820928			2821066	+	-	predicted RNA	antisense: MAB_2774c	444	506	1.13964	0.00282457
3323479	3323479	3322532	3322526	-	-	MAB_3284c	Probable thiamine-monophosphate kinasE ThiL	43	49	1.13953	1
3470856			3470909	+	-	predicted RNA	antisense: MAB_3424c	366	417	1.13934	1
3739457			3739565	+	-	predicted RNA	antisense: MAB_3686c	438	499	1.13927	0.00613375
20992			20807	-	-	predicted RNA	antisense: MAB_0019 MAB_0020	410	467	1.13902	0.0011609
	2679725	2679540	2679529	-	-	MAB_2637c	Hypothetical protein	36	41	1.13889	1
3524421	3524430	3525911	3526318	+	-	MAB_3483	Putative oxygenase	36	41	1.13889	1
932195			932282	+	-	predicted RNA	antisense: MAB_0937c	353	402	1.13881	0.128806
2778919	2778928	2781816	2781816	+	-	MAB_2730	Probable aconitate hydratase ACN	245	279	1.13878	2.35e-08
1313958	1313963	1314772	1314783	+	-	MAB_1313	Probable transcriptional regulator, AraC family	65	74	1.13846	0.0104203
	2480225	2479470	2479454	-	-	MAB_2421c	hypothetical protein	123	140	1.13821	0.0117326
546375			546316	-	-	predicted RNA	antisense: MAB_0545	297	338	1.13805	1
234670	234670	233621	233621	-	-	MAB_0221c	Putative phage integrase	29	33	1.13793	1
	3134362	3133673		-	-	MAB_3089c	hypothetical protein	58	66	1.13793	1
21649			21637	-	-	predicted RNA	antisense: MAB_0020	312	355	1.13782	0.740716
11716	11699	10485	10485	-	-	MAB_0010c	Hypothetical protein	66	75	1.13636	0.00114726
	317248	316274		-	-	MAB_0313c	Putative aminoglycoside phosphotransferase	22	25	1.13636	1
600259	600259	600915	600915	+	-	MAB_0599	Probable transcriptional regulator TetR family	22	25	1.13636	1
997737	997721	997266		-	-	MAB_0988c	Probable membrane protein, MmpS	22	25	1.13636	1
1925658	1925721	1926170	1926171	+	-	MAB_1924	Putative transcriptional regulator, MarR family	22	25	1.13636	1
4508183	4508162	4507851	4507801	-	-	MAB_4433c	Hypothetical protein	22	25	1.13636	1
	4740576	4740989	4741740	+	-	MAB_4656	Hypothetical protein	22	25	1.13636	1
4651486			4651517	+	-	predicted RNA	antisense: MAB_4566c	345	392	1.13623	0.790588
2008755			2008731	-	-	predicted RNA	antisense: MAB_2008	301	342	1.13621	0.660541
973210			973190	-	-	predicted RNA	antisense: MAB_0965	294	334	1.13605	1
2757616			2757677	+	-	predicted RNA	antisense: MAB_2711c	353	401	1.13598	1
	788499	787744	787737	-	-	MAB_0797c	Hypothetical protein	37	42	1.13514	1
3878055	3878031	3876637	3876637	-	-	MAB_3830c	Probable dehydrogenase (glucose-methanol-choline oxidoreductase?)	37	42	1.13514	1
4373202			4373236	+	-	predicted RNA	antisense: MAB_4296c	290	329	1.13448	0.769613
	1534874	1535281	1535281	+	-	MAB_1513	Putative holo-[acyl-carrier-protein] synthase	432	490	1.13426	0.00267442
3717149			3717063	-	-	predicted RNA	antisense: MAB_3664	395	448	1.13418	0.0406662
	2394151	2395353		+	-	MAB_2339	Acetylornithine aminotransferase ArgD	97	110	1.13402	1
3216030	3216030	3215218	3215203	-	-	MAB_3168c	Conserved hypothetical protein (acetyltransferase?)	112	127	1.13393	0.00689639
42294	42309	42746	42860	+	-	MAB_0044	hypothetical protein	15	17	1.13333	1
259911	259911	258610	257576	-	-	MAB_0256c	hypothetical protein	30	34	1.13333	1
	522247	523137	523137	+	-	MAB_0521	Putative tRNA(Ile)-lysidine synthase	15	17	1.13333	1
652010	652010	650835	650739	-	-	MAB_0649c	Putative monooxygenase	15	17	1.13333	1
	1228206	1227379		-	-	MAB_1215c	Probable oxidoreductase	15	17	1.13333	1
1427375	1427375	1426158		-	-	MAB_1422c	Putative acyl-CoA dehydrogenase	15	17	1.13333	1
1582572			1582499	-	tRNA-Arg(TCT)	MAB_t5024c	-	45	51	1.13333	1
	1620370	1619549	1619441	-	-	MAB_1592c	Probable formate dehydrogenase, subunit FdhD	60	68	1.13333	1
	1700613	1701461		+	-	MAB_1673	hypothetical protein	15	17	1.13333	1
	2043583	2042483		-	-	MAB_2041c	Probable zinc-containing alcohol dehydrogenase	15	17	1.13333	1
	2923476	2922469		-	-	MAB_2868c	hypothetical protein	15	17	1.13333	1
3442661	3442772	3443245	3443360	+	-	MAB_3393	hypothetical protein	15	17	1.13333	1
3507400	3507400	3507756	3507757	+	-	MAB_3464	Hypothetical protein	15	17	1.13333	1
3951738	3951753	3952310	3952314	+	-	MAB_3901	Peptidase C56 PfpI	30	34	1.13333	1
4238646	4238670	4239872		+	-	MAB_4173	Possible oxidoreductase	15	17	1.13333	1
4358701	4358701	4359390		+	-	MAB_4285	hypothetical protein	15	17	1.13333	1
4659742	4659728	4658811	4658807	-	-	MAB_4573c	Probable epoxide hydrolase EphC	75	85	1.13333	0.00153695
4674836	4674836	4676119		+	-	MAB_4590	Xanthosine permease	15	17	1.13333	1
	4883198	4882740	4882740	-	-	MAB_4770c	hypothetical protein	15	17	1.13333	1
	5020594	5019296		-	-	MAB_4911c	Probable acyl-CoA dehydrogenase FadE	15	17	1.13333	1
4161034			4161247	+	-	predicted RNA	antisense: MAB_4100c	428	485	1.13318	0.00695146
4688654			4688669	+	-	predicted RNA	antisense: MAB_4603c	323	366	1.13313	0.856128
4579378			4579702	+	-	predicted RNA	antisense: MAB_4502c	399	452	1.13283	1
878920	878840	878358	878231	-	-	MAB_0884c	Hypothetical protein	83	94	1.13253	0.00599697
2780187			2780154	-	-	predicted RNA	antisense: MAB_2730	302	342	1.13245	0.740673
	1996666	1998594	1998725	+	-	MAB_2000	Probable penicillin-binding membrane protein PbpB	355	402	1.13239	4.68e-09
2253539	2253534	2251963	2251936	-	-	MAB_2230c	Hypothetical PPE family protein	53	60	1.13208	1
3249440	3249440	3248682	3248607	-	-	MAB_3206c	Putative transcriptional regulator, TetR	53	60	1.13208	1
4652154			4652177	+	-	predicted RNA	antisense: MAB_4566c	320	362	1.13125	0.604724
2933265			2933275	+	-	predicted RNA	antisense: MAB_2878c	298	337	1.13087	1
954994	954994	954059	953738	-	-	MAB_0947c	Putative luciferase	130	147	1.13077	1
3215782			3215839	+	-	predicted RNA	antisense: MAB_3168c	306	346	1.13072	1
2595594	2595593	2595279	2595276	-	-	MAB_2547c	hypothetical protein	46	52	1.13043	1
	2672545	2674218		+	-	MAB_2632	Probable ATP-binding protein ABC transporter CydD	23	26	1.13043	1
3693832			3693210	-	-	predicted RNA	antisense: MAB_3643	598	676	1.13043	1
	4118776	4117583	4117583	-	-	MAB_4072c	hypothetical protein	23	26	1.13043	1
972596	972613	972828	972841	+	-	MAB_0964	hypothetical protein	646	730	1.13003	0.755573
1623174			1623105	-	-	predicted RNA	antisense: MAB_1594	400	452	1.13	1
1693175	1693166	1692858	1692797	-	-	MAB_1664c	hypothetical protein	77	87	1.12987	1
	2159845	2161461	2161461	+	-	MAB_2147	NADH-quinone oxidoreductase, N subunit NuoN	54	61	1.12963	1
1697578			1697545	-	-	predicted RNA	antisense: MAB_1669	340	384	1.12941	0.758488
1943109			1943171	+	-	predicted RNA	antisense: MAB_1944c	441	498	1.12925	1
4682910			4682945	+	-	predicted RNA	antisense: MAB_4597c MAB_4598c	311	351	1.12862	0.715842
1861138	1861159	1862367		+	-	MAB_1864	Probable lipid-transfer protein Ltp1/thiolase	39	44	1.12821	1
786164	786164	786925	787113	+	-	MAB_0795	Hypothetical protein	47	53	1.12766	1
	1819850	1819188	1819188	-	-	MAB_1819c	Hypothetical protein	47	53	1.12766	1
	427600	428571		+	-	MAB_0427	Probable dipeptide-transport integral membrane protein ABC transporter DppB	102	115	1.12745	0.0316014
2071187	2071193	2072116		+	-	MAB_2072	hypothetical protein	55	62	1.12727	1
3053450	3053395	3052070	3052049	-	-	MAB_2991c	Probable Na+/H+ antiporter NhaA	63	71	1.12698	1
	1492638	1493315		+	-	MAB_1481	hypothetical protein	71	80	1.12676	0.00530159
	2948821	2948159		-	-	MAB_2896c	Probable phosphatidylinositol synthase PgsA	71	80	1.12676	0.00426354
4057686	4057686	4058501	4058512	+	-	MAB_4014	hypothetical protein	71	80	1.12676	0.002709
2390886			2390807	-	-	predicted RNA	-	1641	1849	1.12675	1
1997677			1997593	-	-	predicted RNA	antisense: MAB_2000	363	409	1.12672	0.103522
1943275	1943275	1942352	1942348	-	-	MAB_1944c	hypothetical protein	150	169	1.12667	0.873635
1997265			1997091	-	-	predicted RNA	antisense: MAB_2000	381	429	1.12598	0.00131805
2931217	2931216	2928850	2928349	-	-	MAB_2876c	Probable GTP pyrophosphokinase	151	170	1.12583	1
4278616	4278616	4277666	4268839	-	-	MAB_4209c	Putative dioxygenase	167	188	1.12575	0.187775
3716956			3716944	-	-	predicted RNA	antisense: MAB_3663	311	350	1.1254	0.866273
14052	14060	14284	14300	+	-	MAB_0014	Hypothetical protein	32	36	1.125	1
	48005	48460	48460	+	-	MAB_0052	hypothetical protein	16	18	1.125	1
	98956	99549		+	-	MAB_0098	Putative TetR-family transcriptional regulator	8	9	1.125	1
	140937	139399		-	-	MAB_0142c	Putative monooxygenase	16	18	1.125	1
	466096	466656		+	-	MAB_0468	Probable transmembrane carbonic anhydrase	8	9	1.125	1
	901790	902890		+	-	MAB_0910	Putative phenylacetic acid degradation protein PaaE/phenylacetate-CoA oxygenase/reductase, PaaK subunit	8	9	1.125	1
907105	907034	906753	906745	-	-	MAB_0914c	Probable ferredoxin	16	18	1.125	1
916739	916739	916293		-	-	MAB_0925c	Putative transcriptional regulator, MarR family	16	18	1.125	1
	952177	953589		+	-	MAB_0945	Putative drug resistance transporter, EmrB/QacA family	8	9	1.125	1
	978559	978957		+	-	MAB_0971	Putative phenylacetic acid degradation-related protein	8	9	1.125	1
	1001156	1002037		+	-	MAB_0994	Putative NAD-dependent epimerase/dehydratase	8	9	1.125	1
	1024293	1023679		-	-	MAB_1015c	hypothetical protein	8	9	1.125	1
1041721	1042671	1044923	1045057	+	-	MAB_1033	Putative ATP-dependent DNA ligase	16	18	1.125	1
1046884	1046890	1047639	1047654	+	-	MAB_1037	Probable tetrapyrrole methylase family protein	16	18	1.125	1
	1137787	1136882		-	-	MAB_1126c	Putative sigma factor	8	9	1.125	1
1168962	1168962	1167616	1164797	-	-	MAB_1156c	Probable diaminopimelate decarboxylase LysA	16	18	1.125	1
1291508	1291513	1293726		+	-	MAB_1287	Probable conserved membrane protein, MmpL family	16	18	1.125	1
	1763388	1763564		+	-	MAB_1736	Hypothetical protein	8	9	1.125	1
	1898467	1897979		-	-	MAB_1900c	Putative low molecular weight protein tyrosine phosphatase	32	36	1.125	1
	2073651	2074250		+	-	MAB_2074	Putative monooxygenase	16	18	1.125	1
2556280	2556342	2557358	2557360	+	-	MAB_2502	hypothetical protein	16	18	1.125	1
	2616420	2615383		-	-	MAB_2571c	Probable membrane protein, MmpL family	8	9	1.125	1
	2641649	2640972		-	-	MAB_2603c	Probable conserved integral membrane protein	8	9	1.125	1
	2744444	2743476	2743476	-	-	MAB_2698c	Putative RarD protein	16	18	1.125	1
	2845192	2844710		-	-	MAB_2795c	Probable 6,7-dimethyl-8-ribityllumazine synthase (riboflavin synthase beta chain)	88	99	1.125	0.00369985
2944042	2944041	2943190		-	-	MAB_2891c	Probable acyl-CoA thioesterase II (TesB2)	104	117	1.125	0.0022797
	2981879	2981067		-	-	MAB_2926c	Putative oxidoreductase (molybdopterin dehydrogenase?)	16	18	1.125	1
2989472	2989472	2990212	2991033	+	-	MAB_2934	Probable Asp/Glu racemase	16	18	1.125	1
3893593	3893616	3894965	3894965	+	-	MAB_3847	hypothetical protein	24	27	1.125	1
4059453	4059453	4058590	4057751	-	-	MAB_4015c	hypothetical protein	16	18	1.125	1
	4432499	4431678		-	-	MAB_4348c	Putative hydrolase	16	18	1.125	1
4516036	4516041	4517534	4517560	+	-	MAB_4441	Putative oxidoreductase	24	27	1.125	1
	4666975	4666301	4666287	-	-	MAB_4581c	Hypothetical protein	16	18	1.125	1
	4751101	4750796		-	-	MAB_4670c	Hypothetical protein	8	9	1.125	1
	4966267	4965878		-	-	MAB_4854c	Putative transcriptional regulator, ArsR family	8	9	1.125	1
4992940	4992988	4993407	4993435	+	-	MAB_4885	hypothetical protein	24	27	1.125	1
	5025779	5024805	5024805	-	-	MAB_4917c	Pyruvate dehydrogenase E1 component beta subunit	16	18	1.125	1
5059352	5059352	5060278		+	-	MAB_4947	Beta-lactamase-like protein	40	45	1.125	1
3064531	3064490	3064188	3063746	-	-	MAB_3005c	hypothetical protein	225	253	1.12444	0.0013244
1489028	1489028	1489330	1489330	+	-	MAB_1475	Probable ATP-dependent Clp protease adaptor protein ClpS	169	190	1.12426	0.00628932
1697199			1697183	-	-	predicted RNA	antisense: MAB_1668	314	353	1.1242	1
3169053			3169142	+	-	predicted RNA	antisense: MAB_3129c	411	462	1.12409	0.0146963
	2665582	2664410		-	-	MAB_2624c	High-affinity branched-chain amino acid ABC transporter (LivM)	105	118	1.12381	1
2402766	2402766	2401390	2401078	-	-	MAB_2347c	hypothetical protein	73	82	1.12329	0.0282119
	145154	144411	144222	-	-	MAB_0147c	hypothetical protein	179	201	1.12291	1
19946			19937	-	-	predicted RNA	antisense: MAB_0019	310	348	1.12258	1
1564675	1564675	1562840	1562753	-	-	MAB_1542c	Probable amino acid permease	49	55	1.12245	1
	1689648	1688935		-	-	MAB_1661c	Phosphoadenosine phosphosulfate reductase (CysH)	98	110	1.12245	0.000897
	3295455	3294595	3294595	-	-	MAB_3255c	Formamidopyrimidine-DNA glycosylase (MutM)	49	55	1.12245	1
	2151128	2153506		+	-	MAB_2140	NADH-quinone oxidoreductase, G subunit NuoG	90	101	1.12222	0.00153695
2716810	2716742	2715714		-	-	MAB_2674c	Probable quinolinate synthetase complex, A subunit (NadA)	90	101	1.12222	0.00484613
1525493	1525599	1534877		+	-	MAB_1512	Probable fatty acid synthase Fas	616	691	1.12175	4.93e-14
27933	27849	27424	27373	-	-	MAB_0028c	hypothetical protein	66	74	1.12121	0.839249
	3882834	3881590		-	-	MAB_3835c	Probable coenzyme PQQ synthesis protein E PqqE	99	111	1.12121	1
	4361565	4362032	4362122	+	-	MAB_4289	hypothetical protein	33	37	1.12121	1
4993436	4993436	4993933		+	-	MAB_4886	hypothetical protein	33	37	1.12121	1
	4585245	4585934	4585934	+	-	MAB_4507	hypothetical protein	223	250	1.12108	0.968736
3396753			3396714	-	-	predicted RNA	antisense: MAB_3348	307	344	1.12052	0.771387
	2811773	2812516	2812562	+	-	MAB_2763	Probable 6-phosphogluconolactonase	133	149	1.1203	0.0189442
439995	439995	439216	439213	-	-	MAB_0438c	hypothetical protein	50	56	1.12	1
	748442	749350	749369	+	-	MAB_0748	Putative phosphate ABC transporter, permease protein	25	28	1.12	1
3156016	3156020	3156331	3156331	+	-	MAB_3113	hypothetical protein	25	28	1.12	1
3294347	3294319	3292601		-	-	MAB_3254c	Potassium-transporting ATPase A chain	25	28	1.12	1
3820630	3820598	3820074	3819310	-	-	MAB_3761c	hypothetical protein	25	28	1.12	1
219060			219146	+	tRNA-Ser(TGA)	MAB_t5004	-	159	178	1.1195	1
3627896			3627917	+	-	predicted RNA	antisense: MAB_3580c	327	366	1.11927	0.699197
4267102	4267061	4266444	4266434	-	-	MAB_4201c	Putative transcriptional regulator, TetR family	42	47	1.11905	1
1688011	1688009	1686717		-	-	MAB_1659c	CysN/CysC bifunctional enzyme	118	132	1.11864	1
	3071220	3072596	3072596	+	-	MAB_3014	Putative FAD-dependent pyridine nucleotide-disulphide oxidoreductase, similar to mercuric reductases protein	59	66	1.11864	1
4687551			4687660	+	-	predicted RNA	antisense: MAB_4602c	371	415	1.1186	0.00469468
4646547	4646559	4647671	4647818	+	-	MAB_4562	Putative lipoprotein LprO	211	236	1.11848	0.00851312
	1660694	1660536	1660536	-	-	MAB_1631c	Hypothetical protein	76	85	1.11842	0.715167
3216083			3216123	+	-	predicted RNA	-	330	369	1.11818	0.969797
262369	262369	262989	263023	+	-	MAB_0260	Probable transcriptional regulator, TetR	17	19	1.11765	1
	781360	781980		+	-	MAB_0787	Hypothetical protein	17	19	1.11765	1
2019055	2019055	2019681	2019708	+	-	MAB_2022	Putative transcriptional regulator, TetR family	34	38	1.11765	1
	2470168	2469113	2469098	-	-	MAB_2410c	hypothetical protein	51	57	1.11765	1
2479423	2479361	2478606		-	-	MAB_2420c	hypothetical protein	85	95	1.11765	0.00133911
3280226	3280257	3281021	3281048	+	-	MAB_3244	Mercury resistance transport protein/cytochrome c biogenesis protein	51	57	1.11765	1
3334203	3334203	3334904	3334904	+	-	MAB_3295	Putative transcriptional regulator, IclR family	34	38	1.11765	1
3796953	3796953	3796021		-	-	MAB_3742c	Conserved hypothetical protein (carboxylesterase?)	34	38	1.11765	1
4732353	4732372	4732596	4732596	+	-	MAB_4645	hypothetical protein	34	38	1.11765	1
4764892	4764892	4765554	4765610	+	-	MAB_4687	Putative transcriptional regulator, TetR family	17	19	1.11765	1
4821875	4821875	4822837	4822837	+	-	MAB_4711	hypothetical protein	17	19	1.11765	1
	4974814	4974473	4974382	-	-	MAB_4866c	Hypothetical protein	102	114	1.11765	0.0226394
1697452			1697409	-	-	predicted RNA	antisense: MAB_1669	342	382	1.11696	1
	1106939	1108477		+	-	MAB_1095	Conserved hypothetical protein (Phosphoadenosine phosphosulfate reductase?)	77	86	1.11688	1
2809336			2809321	-	-	predicted RNA	antisense: MAB_2761	308	344	1.11688	0.876116
2808191			2808042	-	-	predicted RNA	antisense: MAB_2760 MAB_2759	522	583	1.11686	0.000556
	229566	227683	227446	-	-	MAB_0217c	Probable cysteine desulfurase	317	354	1.11672	3.9e-11
	2707446	2706673		-	-	MAB_2664c	Imidazole glycerol phosphate synthase, cyclase subunit HisF	60	67	1.11667	1
	2820286	2819954		-	-	MAB_2772c	Hypothetical protein	60	67	1.11667	1
4412863	4412864	4413826	4413840	+	-	MAB_4334	2-hydroxyacid dehydrogenase family	60	67	1.11667	1
	3881589	3880411	3880253	-	-	MAB_3834c	Possible L-lactate dehydrogenase (cytochrome) LldD1	146	163	1.11644	0.00298928
3091475			3091505	+	-	predicted RNA	antisense: MAB_3040c	301	336	1.11628	0.585707
	2008544	2009476	2009507	+	-	MAB_2008	Putative cell division protein FtsQ	155	173	1.11613	0.7273
	990270	989827	989827	-	-	MAB_0982c	Putative acyl-CoA hydrolase/thioesterase	69	77	1.11594	0.0919841
4417730			4417710	-	-	predicted RNA	antisense: MAB_4337	302	337	1.11589	1
3217350	3217350	3216163	3216031	-	-	MAB_3169c	4-hydroxy-3-methylbut-2-en-1-yl diphosphate synthase(IspG)	190	212	1.11579	0.00338341
113849	113915	114406		+	-	MAB_0113	hypothetical protein	104	116	1.11538	0.00482996
417805	417805	418602	418603	+	-	MAB_0418	Probable endonuclease III protein	78	87	1.11538	0.00102173
614202	614211	615374		+	-	MAB_0615	Putative acyl-CoA dehydrogenase	26	29	1.11538	1
1576760	1576773	1577774	1577774	+	-	MAB_1554	Hypothetical cyclic nucleotide-binding protein	26	29	1.11538	1
2809310	2809321	2810871		+	-	MAB_2761	Glucose-6-phosphate 1-dehydrogenase	104	116	1.11538	0.0361449
3964081	3964090	3965346	3965346	+	-	MAB_3911	hypothetical protein	26	29	1.11538	1
4970451	4970451	4969504	4969256	-	-	MAB_4860c	hypothetical protein	26	29	1.11538	1
5003412	5003177	5002641		-	-	MAB_4894c	hypothetical protein	26	29	1.11538	1
2772591			2772630	+	-	predicted RNA	antisense: MAB_2724c	313	349	1.11502	0.787501
709278			709212	-	-	predicted RNA	antisense: MAB_0707	366	408	1.11475	1
2476079	2476068	2475670	2475656	-	-	MAB_2415c	Conserved hypothetical protein (penicillinase repressor?)	140	156	1.11429	0.00626367
	3373208	3371823	3371823	-	-	MAB_3326c	Probable aminotransferase, class III	35	39	1.11429	1
4376037			4376048	+	-	predicted RNA	antisense: MAB_4298c	280	312	1.11429	1
3474445	3474317	3473766	3473736	-	-	MAB_3428c	Probable RNA polymerase sigma-C factor	79	88	1.11392	0.0027512
1360255			1360231	-	-	predicted RNA	antisense: MAB_1362	299	333	1.11371	0.53905
1593579			1593546	-	-	predicted RNA	antisense: MAB_1561	352	392	1.11364	0.650902
2934532			2934637	+	-	predicted RNA	antisense: MAB_2879c	396	441	1.11364	0.00305835
	3185373	3186149	3186149	+	-	MAB_3145	Conserved hypothetical protein (cobalt transport?)	44	49	1.11364	1
	3130087	3128396	3126439	-	-	MAB_3083c	hypothetical protein	97	108	1.1134	0.0135119
	1493312	1494160	1494198	+	-	MAB_1482	Probable glutamate racemase MurI	62	69	1.1129	1
	3321845	3320595	3319512	-	-	MAB_3282c	Probable lipase	62	69	1.1129	1
933038			933369	+	-	predicted RNA	antisense: MAB_0938c MAB_0937c	417	464	1.11271	1
	1962307	1963029	1963355	+	-	MAB_1964	hypothetical protein	240	267	1.1125	0.00164053
	2016791	2017405	2017427	+	-	MAB_2019	Putative VanY-type carboxypeptidase	89	99	1.11236	0.00691091
3091075			3091095	+	-	predicted RNA	antisense: MAB_3040c	321	357	1.11215	1
5010854			5010920	+	-	predicted RNA	antisense: MAB_4901c	358	398	1.11173	1
3860934			3860949	+	-	predicted RNA	antisense: MAB_3808c	305	339	1.11148	0.94193
	72983	73882		+	-	MAB_0076	Putative 2,3-dihydroxybiphenyl 1,2-dioxygenase or glyoxalase/bleomycin resistance protein	9	10	1.11111	1
193976	193996	195162	195193	+	-	MAB_0187	hypothetical protein	18	20	1.11111	1
	251665	251072		-	-	MAB_0248c	Putative regulatory protein, TetR family	9	10	1.11111	1
	303030	304238		+	-	MAB_0301	Putative carboxylesterase	9	10	1.11111	1
451940	451289	451086	451086	-	-	MAB_0448c	Hypothetical protein	18	20	1.11111	1
	492892	494049		+	-	MAB_0494	hypothetical protein	9	10	1.11111	1
	599420	600208	600258	+	-	MAB_0598	Short-chain dehydrogenase/reductase	18	20	1.11111	1
	900347	901264		+	-	MAB_0908	Putative phenylacetic acid degradation protein PaaC/phenylacetate-CoA oxygenase, PaaI subunit	9	10	1.11111	1
	997269	994399		-	-	MAB_0987c	Probable membrane protein, MmpL	9	10	1.11111	1
	1087402	1086245		-	-	MAB_1073c	Probable acyl-CoA dehydrogenase FadE	18	20	1.11111	1
	1255220	1255029		-	-	MAB_1244c	Hypothetical protein	9	10	1.11111	1
1287224	1286901	1286641	1286614	-	-	MAB_1281c	Hypothetical protein	36	40	1.11111	1
1290981	1290981	1288633		-	-	MAB_1285c	hypothetical protein	27	30	1.11111	1
	1358150	1357245		-	-	MAB_1359c	Putative ABC transporter, ATP-binding protein	9	10	1.11111	1
	1511196	1509769		-	-	MAB_1496c	Putative FAD-binding monooxygenase	9	10	1.11111	1
	1941658	1940669	1940635	-	-	MAB_1942c	Probable lipoic acid synthetase LipA	171	190	1.11111	0.00266618
2241625	2241625	2242722	2243101	+	-	MAB_2219	Putative alkanesulfonate monooxygenase	18	20	1.11111	1
	2844713	2844261	2844216	-	-	MAB_2794c	hypothetical protein	45	50	1.11111	1
3012139	3012096	3011428	3011388	-	-	MAB_2957c	Putative transcriptional regulator, TetR family	18	20	1.11111	1
	3017425	3020979		+	-	MAB_2962	Probable fatty-acid-CoA ligase FadD	9	10	1.11111	1
3371822	3371820	3370591	3370569	-	-	MAB_3325c	Probable saccharopine dehydrogenase	36	40	1.11111	1
	3449345	3450796		+	-	MAB_3401	Putative monooxygenase	9	10	1.11111	1
	3665166	3665849	3665849	+	-	MAB_3615	hypothetical protein	72	80	1.11111	0.00272092
	3750216	3750809		+	-	MAB_3697	Putative epimerase/dehydratase	9	10	1.11111	1
3921806	3921702	3919576	3919576	-	-	MAB_3870c	Probable molybdopterin oxidoreductase	54	60	1.11111	1
	4009109	4010494		+	-	MAB_3964	hypothetical protein	9	10	1.11111	1
	4247420	4249318		+	-	MAB_4182	CysN/CysC bifunctional enzyme	9	10	1.11111	1
4299753	4299723	4299541	4299523	-	-	MAB_4228c	Hypothetical protein	54	60	1.11111	1
	4303367	4302003		-	-	MAB_4232c	Putative oxygenase	9	10	1.11111	1
	4911138	4911416		+	-	MAB_4804	Hypothetical protein	9	10	1.11111	1
	4944557	4944234		-	-	MAB_4830c	hypothetical protein	9	10	1.11111	1
1360031			1360005	-	-	predicted RNA	antisense: MAB_1362	316	351	1.11076	0.478537
2414245	2414245	2415051		+	-	MAB_2359	Cytotoxin/haemolysin homologue TlyA	145	161	1.11034	0.683519
4288856			4288813	-	-	predicted RNA	antisense: MAB_4222	426	473	1.11033	1
	2400858	2401412	2401716	+	-	MAB_2346	hypothetical protein	100	111	1.11	0.0061466
4633929	4633929	4633486	4631252	-	-	MAB_4549c	hypothetical protein	100	111	1.11	0.00178843
250029	250100	250534	250539	+	-	MAB_0246	Hypothetical protein	82	91	1.10976	0.0148098
4685574			4685613	+	-	predicted RNA	antisense: MAB_4600c	301	334	1.10963	0.633433
	1277813	1279132	1279139	+	-	MAB_1274	Putative ABC transporter, permease protein	73	81	1.10959	0.00741814
2779635			2779591	-	-	predicted RNA	antisense: MAB_2730	338	375	1.10947	1
1973318	1973341	1974522	1974522	+	-	MAB_1975	hypothetical protein	64	71	1.10938	1
2770473			2770514	+	-	predicted RNA	antisense: MAB_2721c	366	406	1.10929	1
407835	407834	406764	406745	-	-	MAB_0406c	Cysteine synthase/cystathionine beta-synthase family	55	61	1.10909	1
	2947197	2946070		-	-	MAB_2894c	Probable phosphatidylinositol alpha-mannosyltransferase	55	61	1.10909	1
629958	629965	630114	630115	+	-	MAB_0629	Hypothetical protein	193	214	1.10881	0.322206
6565			6498	-	-	predicted RNA	antisense: MAB_0006	368	408	1.1087	1
1425849			1425833	-	-	predicted RNA	antisense: MAB_1421	305	338	1.1082	1
874995	874995	876305		+	-	MAB_0880	hypothetical protein	37	41	1.10811	1
	2155297	2156076		+	-	MAB_2143	NADH-quinone oxidoreductase, J subunit NuoJ	37	41	1.10811	1
2828608	2828544	2827207	2827207	-	-	MAB_2780c	Putative transporter	37	41	1.10811	1
3373711	3373711	3373205		-	-	MAB_3327c	Putative transcriptional regulator, AsnC family	37	41	1.10811	1
4231042	4231042	4231668	4231678	+	-	MAB_4165	Conserved hypothetical protein (peptidase?)	37	41	1.10811	1
1420297			1420105	-	-	predicted RNA	antisense: MAB_1416	418	463	1.10766	0.000427
1552568	1552568	1551681	1551681	-	-	MAB_1531c	hypothetical protein	28	31	1.10714	1
1561882	1561897	1562835	1563113	+	-	MAB_1541	Bacteriophage protein	28	31	1.10714	1
2770659	2770650	2769628	2768880	-	-	MAB_2721c	Ferrochelatase (Protoheme ferro-lyase)	140	155	1.10714	0.997662
2808337			2808280	-	-	predicted RNA	antisense: MAB_2760	336	372	1.10714	1
	4239850	4240365	4240500	+	-	MAB_4174	hypothetical protein	28	31	1.10714	1
223094	223098	223472	223551	+	-	MAB_0210	hypothetical protein	187	207	1.10695	0.000687
3438850	3438850	3437615	3437615	-	-	MAB_3388c	Probable phosphoserine phosphatase (SerB2)	131	145	1.10687	0.0282119
1178554	1178554	1177295	1177276	-	-	MAB_1161c	Conserved hypothetical protein (Tat-translocated enzyme Dyp-type peroxidase precursor?)	75	83	1.10667	0.00586028
2399441	2399441	2400226		+	-	MAB_2344	hypothetical protein	75	83	1.10667	0.00241151
	4211075	4210593	4209691	-	-	MAB_4146c	Hypothetical MCE-family protein	47	52	1.10638	1
2771917			2772094	+	-	predicted RNA	antisense: MAB_2723c	414	458	1.10628	0.000497
736823			736912	+	-	predicted RNA	antisense: MAB_0732c	443	490	1.10609	0.00439105
1865564	1865564	1866628	1866744	+	-	MAB_1867	hypothetical protein	66	73	1.10606	1
2197388			2197342	-	-	predicted RNA	antisense: MAB_2183	321	355	1.10592	1
1617962	1618015	1618668	1618752	+	-	MAB_1589	Putative transcriptional regulator, TetR family	85	94	1.10588	0.00398002
82013	82013	81453	80844	-	-	MAB_0085c	Putative transcriptional regulator	19	21	1.10526	1
	85846	84707	84655	-	-	MAB_0088c	Putative oxidoreductase	76	84	1.10526	0.00111097
	829155	829925		+	-	MAB_0833	Short-chain dehydrogenase/reductase	19	21	1.10526	1
2079980	2079985	2081604	2081607	+	-	MAB_2080	Probable medium chain fatty-acid-CoA ligase FadD	19	21	1.10526	1
2145631			2145572	-	-	predicted RNA	antisense: MAB_2133	437	483	1.10526	1
	2415048	2415968	2415970	+	-	MAB_2360	Probable inorganic polyphosphate/ATP-NAD kinase	152	168	1.10526	1
2795681	2795681	2794485	2794458	-	-	MAB_2748c	hypothetical protein	152	168	1.10526	0.000427
4120494	4120494	4118773		-	-	MAB_4073c	hypothetical protein	19	21	1.10526	1
4799509	4799505	4799257	4799257	-	-	MAB_4692c	MbtH-like protein	19	21	1.10526	1
	4898882	4899715		+	-	MAB_4790	Possible oxidoreductase	19	21	1.10526	1
2771466			2771502	+	-	predicted RNA	antisense: MAB_2722c	324	358	1.10494	0.595656
4683641			4683673	+	-	predicted RNA	antisense: MAB_4598c	334	369	1.10479	0.523659
270675	270714	271286		+	-	MAB_0271	Hypothetical protein	115	127	1.10435	0.00081
973088			972667	-	-	predicted RNA	antisense: MAB_0964 MAB_0965	422	466	1.10427	0.000648
1996786			1996727	-	-	predicted RNA	antisense: MAB_2000	355	392	1.10423	1
2580654	2580674	2580952	2580999	+	-	MAB_2533	hypothetical protein	29	32	1.10345	1
2662042	2662042	2662761	2662790	+	-	MAB_2620	Hypothetical conserved membrane protein	29	32	1.10345	1
	3342672	3341659	3341655	-	-	MAB_3303c	3-isopropylmalate dehydrogenase (Leu3)	145	160	1.10345	1
3375841	3375855	3377027	3377317	+	-	MAB_3330	Putative salicylate hydroxylase	29	32	1.10345	1
4340601	4340627	4341781	4343137	+	-	MAB_4269	Probable monooxygenase	58	64	1.10345	1
4539150	4539152	4540501	4540501	+	-	MAB_4465	hypothetical protein	29	32	1.10345	1
3461317			3461342	+	-	predicted RNA	antisense: MAB_3413c	329	363	1.10334	0.44213
2797588			2797598	+	-	predicted RNA	antisense: MAB_2750c	310	342	1.10323	1
2719449	2719449	2718913	2718833	-	-	MAB_2677c	Putative trancscriptional regulator,TetR	97	107	1.10309	0.00395158
926632	926632	927285	930644	+	-	MAB_0934	hypothetical protein	78	86	1.10256	0.0038827
3303710	3303667	3303224	3303215	-	-	MAB_3266c	hypothetical protein	39	43	1.10256	1
4656721	4656711	4655119	4655119	-	-	MAB_4569c	Probable fatty-acid-CoA ligase FadD	39	43	1.10256	1
	2227136	2226168	2226061	-	-	MAB_2209c	hypothetical protein	127	140	1.10236	1
336295	336295	336140		-	-	MAB_0338c	Hypothetical protein	49	54	1.10204	1
	1397982	1397731	1397676	-	-	MAB_1397c	hypothetical protein	49	54	1.10204	1
2903810	2903809	2902454	2902449	-	-	MAB_2853c	hypothetical protein	49	54	1.10204	1
3448219	3448236	3449276	3449276	+	-	MAB_3400	NADP-dependent alcohol dehydrogenase C	49	54	1.10204	1
989826	989822	989157	988729	-	-	MAB_0981c	Possible enoyl-CoA hydratase/isomerase	108	119	1.10185	0.000492
	1423528	1426152	1426152	+	-	MAB_1421	hypothetical protein	108	119	1.10185	0.0974693
2460151	2460151	2460636	2460744	+	-	MAB_2405	hypothetical protein	266	293	1.1015	1
2602691	2602659	2602204	2601806	-	-	MAB_2556c	hypothetical protein	178	196	1.10112	0.000333
1931265	1931265	1930855	1930828	-	-	MAB_1931c	hypothetical protein	99	109	1.10101	0.00375996
2843972			2844032	+	-	predicted RNA	antisense: MAB_2793c	437	481	1.10069	1
2187377			2187348	-	-	predicted RNA	antisense: MAB_2172	338	372	1.10059	0.519791
1995157			1995097	-	-	predicted RNA	antisense: MAB_1998	408	449	1.10049	1
2010911			2010922	+	-	predicted RNA	-	389	428	1.10026	0.984538
	254052	255923		+	-	MAB_0252	hypothetical protein	30	33	1.1	1
	761805	760912		-	-	MAB_0761c	Putative 3-hydroxyacyl-CoA dehydrogenase	10	11	1.1	1
	767047	766127		-	-	MAB_0767c	Putative transcriptional regulator, AraC family	10	11	1.1	1
	1223999	1223145	1222424	-	-	MAB_1210c	Putative short chain dehydrogenase/reductase	20	22	1.1	1
	1272924	1274441		+	-	MAB_1270	hypothetical protein	10	11	1.1	1
1742074	1742137	1744158		+	-	MAB_1713	Hypothetical ABC transporter ATP-binding protein	30	33	1.1	1
	1830904	1831509	1831509	+	-	MAB_1829	Hypothetical protein	20	22	1.1	1
	1953160	1952138		-	-	MAB_1953c	Probable nicotinate-nucleotide--dimethylbenzimidazole phosphoribosyltransferase CobT	70	77	1.1	0.000445
	2282551	2283393		+	-	MAB_2253	Conserved hypothetical protein (MerR?)	10	11	1.1	1
	2353308	2356301	2356301	+	-	MAB_2303	Putative membrane protein, MmpL	100	110	1.1	0.151154
2446467	2446476	2447852		+	-	MAB_2391	hypothetical protein	20	22	1.1	1
	2508530	2507103		-	-	MAB_2451c	Conserved hypothetical protein (esterase?)	10	11	1.1	1
	2635891	2636469		+	-	MAB_2593	Putative transcriptional regulator, TetR	10	11	1.1	1
	2637900	2637454		-	-	MAB_2596c	hypothetical protein	10	11	1.1	1
2975544			2975617	+	tRNA-Cys(GCA)	MAB_t5037	-	160	176	1.1	0.520771
	3029336	3030706	3030939	+	-	MAB_2969	Putative ATP-binding protein	40	44	1.1	1
	3123124	3124488		+	-	MAB_3076	hypothetical protein	10	11	1.1	1
3127529	3127530	3128399	3129332	+	-	MAB_3082	hypothetical protein	110	121	1.1	0.00523151
	3146772	3145252		-	-	MAB_3102c	Putative monooxygenase	10	11	1.1	1
3337552	3337550	3336060	3335982	-	-	MAB_3298c	Glutamyl-tRNA synthetase (GltX)	100	110	1.1	1
3340400	3340400	3341602	3344203	+	-	MAB_3302	Probable major facilitator superfamily	20	22	1.1	1
	3763411	3765423		+	-	MAB_3710	Possible multi-functional enzyme with acyl-CoA-reductase activity AcrA1	10	11	1.1	1
3959411	3959410	3956705	3956705	-	-	MAB_3907c	Putative regulatory protein, LuxR	50	55	1.1	1
4219131	4219116	4217917		-	-	MAB_4153c	Hypothetical MCE-family protein	50	55	1.1	1
	4454079	4453735		-	-	MAB_4369c	Putative ferredoxin subunit of phenylpropionate dioxygenase	10	11	1.1	1
	4471205	4472179	4472179	+	-	MAB_4385	Putative oxidoreductase	20	22	1.1	1
	4496402	4497862		+	-	MAB_4418	Succinate-semialdehyde dehydrogenase	10	11	1.1	1
	4711414	4712016		+	-	MAB_4625	Putative transcriptional regulator, TetR family	10	11	1.1	1
	4745342	4744725		-	-	MAB_4662c	hypothetical protein	10	11	1.1	1
	4878169	4879440		+	-	MAB_4767	hypothetical protein	10	11	1.1	1
	4920316	4919981		-	-	MAB_4812c	Hypothetical protein	10	11	1.1	1
	4937840	4937187		-	-	MAB_4825c	hypothetical protein	10	11	1.1	1
	4989540	4987792		-	-	MAB_4880c	Amidophosphoribosyltransferase (PurF)	10	11	1.1	1
2884446			2884501	+	-	predicted RNA	antisense: MAB_2832c	361	397	1.09972	1
2475132			2475210	+	-	predicted RNA	antisense: MAB_2414c	331	364	1.0997	1
1993255	1993364	1993768	1993768	+	-	MAB_1996	hypothetical protein	542	596	1.09963	0.001116
2905457			2905934	+	-	predicted RNA	antisense: MAB_2855c	432	475	1.09954	0.000448
3844451			3844462	+	-	predicted RNA	antisense: MAB_3788c	312	343	1.09936	1
933965			934001	+	-	predicted RNA	antisense: MAB_0938c	343	377	1.09913	0.646843
	4651267	4650134		-	-	MAB_4565c	Putative Mce family protein	182	200	1.0989	0.000376
1983819	1983828	1984331	1984350	+	-	MAB_1986	hypothetical protein	71	78	1.09859	0.0149419
3114406	3114406	3113579	3113525	-	-	MAB_3066c	hypothetical protein	142	156	1.09859	0.611483
4126703	4126703	4126425		-	-	MAB_4082c	hypothetical protein	112	123	1.09821	0.030052
518358	518358	517837	517447	-	-	MAB_0516c	hypothetical protein	51	56	1.09804	1
4406178			4406236	+	-	predicted RNA	antisense: MAB_4326c	399	438	1.09774	1
349685	349685	350323		+	-	MAB_0352	hypothetical protein	82	90	1.09756	0.00346884
392151	392151	391327	391327	-	-	MAB_0395c	hypothetical protein	82	90	1.09756	0.000502
741390	741388	741083	740667	-	-	MAB_0739c	hypothetical protein	791	868	1.09735	0.00638486
600916	600927	602075	602100	+	-	MAB_0600	Probable acetyl-CoA acetyltransferase FadA	72	79	1.09722	0.000323
2341034	2341034	2341489	2342460	+	-	MAB_2293	Putative transcriptional regulator, MarR family	72	79	1.09722	0.0196301
1404728	1404692	1401261	1401235	-	-	MAB_1401c	hypothetical protein	31	34	1.09677	1
2717551	2717551	2718906	2719379	+	-	MAB_2676	Conserved hypothetical protein (lipase?)	31	34	1.09677	1
2743475	2743463	2742927	2742924	-	-	MAB_2697c	Hypothetical protein	31	34	1.09677	1
2790331			2790321	-	-	predicted RNA	antisense: MAB_2742	331	363	1.09668	1
1103088			1103027	-	-	predicted RNA	-	383	420	1.09661	1
1102927			1102818	-	-	predicted RNA	-	352	386	1.09659	0.0046712
	1652654	1653319		+	-	MAB_1623	Probable phosphoglycerate mutase	52	57	1.09615	1
2091174	2091174	2092289		+	-	MAB_2091	Hypothetical protein similar to Patatin	52	57	1.09615	1
	4313933	4312701	4312701	-	-	MAB_4242c	Probable O-succinylhomoserine sulfhydrylase MetZ	104	114	1.09615	1
3718643			3718595	-	-	predicted RNA	antisense: MAB_3665	344	377	1.09593	0.996743
2005177			2005167	-	-	predicted RNA	antisense: MAB_2005	313	343	1.09585	1
2806656			2806634	-	-	predicted RNA	antisense: MAB_2759	313	343	1.09585	0.549915
	2736815	2735556	2735487	-	-	MAB_2691c	Probable threonine dehydratase biosynthetic	94	103	1.09574	0.72112
	4276172	4277626	4278077	+	-	MAB_4208	Putative succinate-semialdehyde dehydrogenase	930	1019	1.0957	1.52e-10
1360398			1360383	-	-	predicted RNA	antisense: MAB_1362	324	355	1.09568	1
2775581			2775495	-	-	predicted RNA	-	753	825	1.09562	0.000465
3719393			3719319	-	-	predicted RNA	-	859	941	1.09546	0.00049
611801	611858	613117	613117	+	-	MAB_0613	Putative cytochrome P450	21	23	1.09524	1
3313941	3313942	3314742	3314944	+	-	MAB_3276	Hypothetical protein	21	23	1.09524	1
3378894	3378718	3377024	3376957	-	-	MAB_3331c	Putative amino acid permease	42	46	1.09524	1
3833907	3833936	3834760	3834780	+	-	MAB_3778	hypothetical protein	63	69	1.09524	1
	4971365	4972492	4972495	+	-	MAB_4863	Probable arsenic-transport integral membrane protein ArsC	21	23	1.09524	1
4579766			4579778	+	-	predicted RNA	antisense: MAB_4502c	306	335	1.09477	1
1166164	1166266	1166514	1166589	+	-	MAB_1152	Hypothetical protein	201	220	1.09453	0.00235721
	2092276	2093289		+	-	MAB_2092	hypothetical protein	53	58	1.09434	1
2415971	2415971	2417731	2417731	+	-	MAB_2361	DNA repair protein RecN	106	116	1.09434	0.000243
119060	119060	119806	119806	+	-	MAB_0120	Probable peptide methionine sulfoxide reductase	85	93	1.09412	0.000616
2473085	2473065	2471629	2471597	-	-	MAB_2412c	Probable IMP dehydrogenase family protein	149	163	1.09396	0.000581
932423			932532	+	-	predicted RNA	antisense: MAB_0937c	277	303	1.09386	0.0529951
	869917	870672	871111	+	-	MAB_0873	hypothetical protein	64	70	1.09375	1
1436702			1436630	-	tRNA-Arg(CCG)	MAB_t5020c	-	32	35	1.09375	1
1470103	1470095	1468488	1468132	-	-	MAB_1459c	Conserved hypothetical protein (adenylate cyclase?)	64	70	1.09375	1
	1686724	1686029	1686029	-	-	MAB_1658c	Conserved hypothetical protein (cobalamin biosynthesis?)	32	35	1.09375	1
	3157631	3158356	3158523	+	-	MAB_3115	hypothetical protein	32	35	1.09375	1
	3677899	3676217	3676202	-	-	MAB_3628c	Possible fatty-acid-CoA ligase FadD	32	35	1.09375	1
	4736541	4735639	4735639	-	-	MAB_4650c	Putative pyruvate carboxyltransferase	32	35	1.09375	1
4056420			4056563	+	-	predicted RNA	antisense: MAB_4012c	406	444	1.0936	0.00142306
3258016	3258056	3258343		+	-	MAB_3219	hypothetical protein	321	351	1.09346	0.00175004
	1199896	1199015		-	-	MAB_1186c	Probable 3-hydroxyisobutyrate dehydrogenase	75	82	1.09333	0.000496
	2708991	2708260	2708260	-	-	MAB_2666c	Phosphoribosyl isomerase A	75	82	1.09333	0.00289204
676212	676212	676955		+	-	MAB_0673	Putative DNA-binding response regulator PhoP	193	211	1.09326	1
2383180	2383180	2384190	2384190	+	-	MAB_2330	Hypothetical purine cyclase-related protein	43	47	1.09302	1
2705816	2705816	2705157	2705071	-	-	MAB_2661c	Putative nitroreductase	43	47	1.09302	1
	4354287	4352794	4352790	-	-	MAB_4282c	Isoniazid inductible gene protein IniC	43	47	1.09302	1
4654902	4654899	4653367		-	-	MAB_4568c	Putative Mce family protein	140	153	1.09286	0.000491
2014894	2014934	2015227	2015389	+	-	MAB_2016	hypothetical protein	151	165	1.09272	0.000876
	3211175	3209652	3209638	-	-	MAB_3163c	Cobyric acid synthase	54	59	1.09259	1
3707383			3707409	+	-	predicted RNA	antisense: MAB_3655c	324	354	1.09259	0.382566
4250436	4250436	4249300	4249283	-	-	MAB_4183c	Possible carboxylate-amine ligase	65	71	1.09231	1
4956116	4956116	4955406	4955386	-	-	MAB_4844c	Putative regulatory protein, ArsR family	65	71	1.09231	1
2824875	2824875	2824090	2823344	-	-	MAB_2777c	Probable triosephosphate isomerase (TpiA)	250	273	1.092	0.000215
3708818	3708781	3707000	3706977	-	-	MAB_3655c	Probable glycerol-3-phosphate dehydrogenase	250	273	1.092	1
7369			7306	-	-	predicted RNA	antisense: MAB_0006	370	404	1.09189	1
1389715			1389925	+	-	predicted RNA	antisense: MAB_1392c MAB_1393c	360	393	1.09167	0.000252
	2187544	2188326	2188406	+	-	MAB_2173	Proteasome (alpha subunit) PrcA	284	310	1.09155	0.000957
3396642			3396633	-	-	predicted RNA	antisense: MAB_3348	328	358	1.09146	1
45806	45807	46100	46122	+	-	MAB_0048	Probable PE family protein	33	36	1.09091	1
135312	135366	135980	136054	+	-	MAB_0138	Putative transcriptional regulator, TetR family	44	48	1.09091	1
	491750	492895		+	-	MAB_0493	Hypothetical protein	11	12	1.09091	1
	603919	602846		-	-	MAB_0603c	Possible 2-nitropropane dioxygenase	11	12	1.09091	1
	774326	774763	774763	+	-	MAB_0776	Hypothetical protein	22	24	1.09091	1
	985757	984552		-	-	MAB_0977c	Putative DNA-directed DNA polymerase	11	12	1.09091	1
1034618	1034618	1035220	1035220	+	-	MAB_1024	Putative TetR-family transcriptional regulator	33	36	1.09091	1
	1229435	1228206		-	-	MAB_1216c	Probable cytochrome P450	11	12	1.09091	1
	1315013	1315729		+	-	MAB_1314	Hypothetical protein	11	12	1.09091	1
	1326637	1324574	1324574	-	-	MAB_1325c	Probable NADPH dependent 2,4-dienoyl-CoA reductase FadH	22	24	1.09091	1
	1507541	1509772	1509830	+	-	MAB_1495	Probable oxidoreductase	22	24	1.09091	1
	1683476	1684288	1684289	+	-	MAB_1654	Probable sulfate ABC transporter, permease protein CysW	33	36	1.09091	1
	1751747	1752763		+	-	MAB_1721	Putative histidine kinase sensor of two-component system	11	12	1.09091	1
2161641	2161648	2162892	2162892	+	-	MAB_2148	Putative linoleoyl-CoA desaturase	33	36	1.09091	1
	2238992	2239825		+	-	MAB_2216	Sulfonate ABC transporter, permease protein SsuC	11	12	1.09091	1
	2517558	2518382		+	-	MAB_2463	Putative sulfonate ABC transporter, permease	11	12	1.09091	1
2542946	2543035	2543262	2543718	+	-	MAB_2487	Hypothetical protein	55	60	1.09091	1
	2638316	2639575		+	-	MAB_2598	Conserved hypothetical transport protein	22	24	1.09091	1
	2881207	2880032		-	-	MAB_2828c	Carbamoyl-phosphate synthase, small chain (CarA)	253	276	1.09091	0.141165
	2883982	2883029		-	-	MAB_2831c	Aspartate carbamoyltransferase	77	84	1.09091	0.000285
	2940424	2940005		-	-	MAB_2886c	Hypothetical protein	11	12	1.09091	1
	2960187	2959798		-	-	MAB_2910c	Conserved hypothetical protein (endoribonuclease?)	11	12	1.09091	1
	3002183	3001089		-	-	MAB_2945c	Putative Mce family protein	11	12	1.09091	1
3108128	3108128	3108646	3108647	+	-	MAB_3057	hypothetical protein	55	60	1.09091	1
	3402102	3400657		-	-	MAB_3353c	Putative xanthine/uracil/vitamin C permease family protein	11	12	1.09091	1
3825559	3825559	3824858	3823915	-	-	MAB_3767c	Hypothetical protein	55	60	1.09091	1
3935466	3935449	3934832	3934832	-	-	MAB_3883c	Putative transcriptional regulator, TetR family	22	24	1.09091	1
	3962553	3964073	3964079	+	-	MAB_3910	Serine peptidase	22	24	1.09091	1
	4135821	4137818		+	-	MAB_4093	Putative allophanate hydrolase	11	12	1.09091	1
	4521647	4522213		+	-	MAB_4446	hypothetical protein	11	12	1.09091	1
	4900110	4899748		-	-	MAB_4791c	Hypothetical protein	11	12	1.09091	1
5024804	5024788	5023481	5023481	-	-	MAB_4916c	Putative dihydrolipoamide acyltransferase component	22	24	1.09091	1
4162411	4162411	4162166	4161817	-	-	MAB_4102c	Hypothetical protein	750	818	1.09067	0.000221
	2945073	2944051	2944049	-	-	MAB_2892c	Pyridoxal biosynthesis lyase PdxS	199	217	1.09045	0.000255
	2398010	2399431	2399440	+	-	MAB_2343	Argininosuccinate lyase ArgH	100	109	1.09	1
2601756	2601756	2602184	2602595	+	-	MAB_2555	hypothetical protein	434	473	1.08986	0.000194
4887233			4887379	+	-	predicted RNA	antisense: MAB_4775c	479	522	1.08977	0.000348
2230606	2230723	2237088	2237088	+	-	MAB_2212	Probable polyketide synthase	279	304	1.08961	1.33e-10
1063444			1063404	-	-	predicted RNA	antisense: MAB_1054	346	377	1.0896	0.780173
173738			171740	-	-	predicted RNA	antisense: MAB_0175 MAB_0176	1518	1654	1.08959	3.4e-11
3991997	3991997	3990981		-	-	MAB_3941c	hypothetical protein	67	73	1.08955	1
4822859	4822859	4823761		+	-	MAB_4712	Putative transcriptional regulator, AraC	134	146	1.08955	0.856128
3741759	3741697	3739460	3739460	-	-	MAB_3686c	Probable isocitrate dehydrogenase	179	195	1.08939	1
2893356	2893356	2892118		-	-	MAB_2843c	Chorismate synthase (AroC)	157	171	1.08917	0.000147
4688236			4688247	+	-	predicted RNA	antisense: MAB_4603c	314	342	1.08917	1
736559			736619	+	-	predicted RNA	antisense: MAB_0732c	337	367	1.08902	0.969943
538584	538584	539102		+	-	MAB_0537	2-amino-4-hydroxy-6-hydroxymethyldihydropteridinepyrophosphokinase (FolK)	45	49	1.08889	1
1732791	1732791	1731769	1728998	-	-	MAB_1704c	1-aminocyclopropane-1-carboxylate deaminase	45	49	1.08889	1
2820765	2820669	2820283		-	-	MAB_2773c	Hypothetical protein	45	49	1.08889	1
168876			168796	-	-	predicted RNA	antisense: MAB_0173	338	368	1.08876	0.947805
166822			166766	-	-	predicted RNA	antisense: MAB_0171	406	442	1.08867	1
422961	423027	423722	425790	+	-	MAB_0424	Putative protease	440	479	1.08864	0.166413
1913093	1913227	1915029	1915236	+	-	MAB_1915	Probable fatty-acid-coa ligase FadD	305	332	1.08852	2.63e-11
1696335	1696382	1697407		+	-	MAB_1668	PhoH-like protein	226	246	1.0885	0.00176506
2423476	2423546	2424427		+	-	MAB_2367	hypothetical protein	147	160	1.08844	1
2772250	2772250	2771528	2771470	-	-	MAB_2723c	3-oxoacyl-[ACP] reductase (MabA)	249	271	1.08835	0.000228
961516	961516	962337		+	-	MAB_0953	Putative transcriptional regulator, GntR family	34	37	1.08824	1
1020148	1020148	1022526	1023006	+	-	MAB_1013	Hypothetical protein	238	259	1.08824	1.02e-11
2600137	2600166	2601047	2601047	+	-	MAB_2553	Putative integral membrane protein	34	37	1.08824	1
	3031143	3030703	3030680	-	-	MAB_2970c	hypothetical protein	68	74	1.08824	0.0593506
3660674	3660638	3660216	3660216	-	-	MAB_3610c	Hypothetical protein	34	37	1.08824	1
2188356			2188282	-	-	predicted RNA	antisense: MAB_2173	465	506	1.08817	0.00831185
5038283	5038283	5037657	5036450	-	-	MAB_4928c	hypothetical protein	228	248	1.08772	1
	569524	570000	570000	+	-	MAB_0570	Putative 2-C-methyl-D-erythritol 2,4-cyclodiphosphate synthase	194	211	1.08763	0.00138781
4161740	4161924	4162169	4163268	+	-	MAB_4101	Hypothetical protein	480	522	1.0875	0.42815
2932499			2932564	+	-	predicted RNA	antisense: MAB_2878c	423	460	1.08747	0.591588
	249088	249594	249957	+	-	MAB_0244	Hypothetical protein	356	387	1.08708	0.000215
736051			736115	+	-	predicted RNA	-	839	912	1.08701	0.0027512
317967	317998	319191	319193	+	-	MAB_0315	hypothetical protein	23	25	1.08696	1
327310	327310	328368		+	-	MAB_0327	Possible aminoglycoside phosphotransferase	23	25	1.08696	1
	615371	616321		+	-	MAB_0616	hypothetical protein	23	25	1.08696	1
	831375	830731	830518	-	-	MAB_0835c	Putative transcriptional regulator, TetR family	23	25	1.08696	1
1373648	1373648	1374253	1374253	+	-	MAB_1376	hypothetical protein	46	50	1.08696	1
1472868	1472929	1473282	1473294	+	-	MAB_1464	hypothetical protein	69	75	1.08696	1
1500462	1500576	1502036		+	-	MAB_1490	hypothetical protein	23	25	1.08696	1
2847222	2847222	2846629	2846477	-	-	MAB_2797c	Putative riboflavin synthase alpha chain	46	50	1.08696	1
3813513	3813388	3809453		-	-	MAB_3756c	Putative FtsK/SpoIIIE family protein	161	175	1.08696	8.61e-12
4893410	4893618	4895108	4895108	+	-	MAB_4783	PPE family protein	23	25	1.08696	1
	4045205	4045483	4045731	+	-	MAB_4000	Hypothetical protein	288	313	1.08681	0.000193
	2007075	2008547		+	-	MAB_2007	UDP-N-acetylmuramate--L-alanine ligase MurC	150	163	1.08667	0.000714
	2230102	2227094		-	-	MAB_2210c	Putative membrane protein, MmpL family	127	138	1.08661	1
1100082			1100072	-	-	predicted RNA	antisense: MAB_1087	312	339	1.08654	1
178441	178481	183829	183829	+	-	MAB_0180	Polyketide synthase PKS13	347	377	1.08646	1.35e-10
	2349116	2352070	2352075	+	-	MAB_2301	Putative membrane protein, mmpL	81	88	1.08642	0.00297978
	4291054	4293315	4295122	+	-	MAB_4224	Probable serine/threonine-protein kinase	81	88	1.08642	0.000257
	4689023	4688058	4688058	-	-	MAB_4603c	Probable oxidoreductase	220	239	1.08636	0.000412
	4270268	4272208	4272208	+	-	MAB_4204	Probable copper amine oxidase	718	780	1.08635	5.34e-11
1129664	1129624	1129301	1129286	-	-	MAB_1118c	Hypothetical protein	139	151	1.08633	0.000872
	1370727	1371629		+	-	MAB_1373	Probable sugar ABC transporter, permease protein SugA	58	63	1.08621	1
3077538	3077492	3076596		-	-	MAB_3022c	hypothetical protein	116	126	1.08621	0.0138046
3997316	3997316	3997035	3997035	-	-	MAB_3949c	hypothetical protein	151	164	1.08609	0.000921
4681475			4681776	+	-	predicted RNA	antisense: MAB_4596c	581	631	1.08606	0.000409
	1927619	1928908	1928946	+	-	MAB_1927	Putative sensor-type histidine kinase PrrB	93	101	1.08602	0.593543
3330234	3330283	3331218	3331917	+	-	MAB_3291	Possible hydrolase MutT/NUDIX	93	101	1.08602	0.000428
1034546	1034546	1033437	1033406	-	-	MAB_1023c	hypothetical protein	35	38	1.08571	1
1180659	1180621	1179731		-	-	MAB_1163c	Putative iron permease FTR1	35	38	1.08571	1
	1921960	1924938	1924949	+	-	MAB_1921	Glutamate-ammonia-ligase adenylyltransferase GlnE	70	76	1.08571	0.000299
2220300	2220333	2220845	2220845	+	-	MAB_2204	Conserved hypothetical protein (FxsA cytoplasmic membrane protein?)	35	38	1.08571	1
	2491293	2492354	2492354	+	-	MAB_2435	Molybdenum ABC transporter ModC, ATP-binding protein	35	38	1.08571	1
2847931	2847883	2847281	2847281	-	-	MAB_2798c	hypothetical protein	35	38	1.08571	1
4557296	4557296	4557928	4558018	+	-	MAB_4479	Putative transcriptional regulator, TetR family	35	38	1.08571	1
3811089			3811148	+	-	predicted RNA	antisense: MAB_3756c	374	406	1.08556	1
1945403	1945403	1945744	1947169	+	-	MAB_1947	hypothetical protein	82	89	1.08537	0.351433
1100623			1100613	-	-	predicted RNA	antisense: MAB_1087	317	344	1.08517	1
354535	354534	353920	353294	-	-	MAB_0356c	hypothetical protein	94	102	1.08511	0.00116185
2459968			2459895	-	-	predicted RNA	antisense: MAB_2404	376	408	1.08511	0.61393
2789947			2789841	-	-	predicted RNA	antisense: MAB_2741	470	510	1.08511	0.00150847
3430965	3430965	3429772	3429762	-	-	MAB_3380c	hypothetical protein	47	51	1.08511	1
5061071	5061018	5060302	5060127	-	-	MAB_4948c	hypothetical protein	141	153	1.08511	0.00850627
709971			709936	-	-	predicted RNA	antisense: MAB_0707	342	371	1.0848	0.478537
1436047	1436047	1436622	1436622	+	-	MAB_1432	hypothetical protein	59	64	1.08475	1
	3058875	3058132	3057771	-	-	MAB_2996c	hypothetical protein	177	192	1.08475	1
2419997	2420100	2421824		+	-	MAB_2364	CTP synthase PyrG	201	218	1.08458	0.821054
2773003			2773051	+	-	predicted RNA	antisense: MAB_2724c	355	385	1.08451	0.855438
535538			535500	-	-	predicted RNA	antisense: MAB_0533	344	373	1.0843	0.632103
	3096908	3096021	3095979	-	-	MAB_3043c	Probable diaminopimelate epimerase (DapF epimerase)	95	103	1.08421	0.00026
2186721			2186670	-	-	predicted RNA	antisense: MAB_2172	357	387	1.08403	0.875796
1250468			1250456	-	-	predicted RNA	antisense: MAB_1237	334	362	1.08383	1
3656050	3656119	3656619	3657124	+	-	MAB_3605	hypothetical protein	406	440	1.08374	0.000204
602726	602726	602394	601658	-	-	MAB_0602c	Hypothetical protein	84	91	1.08333	0.370203
	649146	649709		+	-	MAB_0647	Possible transcriptional regulatory protein TetR	12	13	1.08333	1
	959422	957860		-	-	MAB_0950c	Putative amino acid permease family protein	12	13	1.08333	1
	1434744	1434145		-	-	MAB_1430c	Putative transcriptional regulator, TetR family	12	13	1.08333	1
2039299	2039304	2040533	2040539	+	-	MAB_2038	Putative transport protein	24	26	1.08333	1
	2074280	2075167		+	-	MAB_2075	Putative monooxygenase	12	13	1.08333	1
	2248949	2247564	2247532	-	-	MAB_2225c	Probable peptidase	48	52	1.08333	1
	2307234	2305486		-	-	MAB_2261c	Hypothetical ABC transporter ATP-binding protein	12	13	1.08333	1
	2565066	2564461		-	-	MAB_2510c	Putative methyltransferase	12	13	1.08333	1
	2603363	2602782		-	-	MAB_2557c	Putative isochorismatase hydrolase EntB	12	13	1.08333	1
	2640931	2640548		-	-	MAB_2602c	Putative transcriptional regulator, ArsR family	12	13	1.08333	1
	2674202	2675848		+	-	MAB_2633	Probable ATP-binding protein ABC transporter CydC	24	26	1.08333	1
2678025	2678025	2676331	2675976	-	-	MAB_2635c	Conserved hypothetical protein (sensor protein?)	24	26	1.08333	1
2682431	2682421	2682107	2682107	-	-	MAB_2640c	Putative multidrug resistance protein	36	39	1.08333	1
2786217	2786217	2784589	2784525	-	-	MAB_2736c	Probable macrolide ABC transporter, ATP-binding protein	36	39	1.08333	1
	2792446	2791994		-	-	MAB_2745c	Possible SUF system FeS assembly protein	108	117	1.08333	0.000847
2914188	2914082	2910783	2910777	-	-	MAB_2859c	Transglutaminase family protein	24	26	1.08333	1
2961257	2961257	2960235	2960234	-	-	MAB_2911c	Putative dipeptidase	36	39	1.08333	1
3013752	3013759	3014328	3014348	+	-	MAB_2959	Putative acetyltransferase	24	26	1.08333	1
	3042451	3040760		-	-	MAB_2982c	Hypothetical protein	12	13	1.08333	1
	3133676	3132453	3132422	-	-	MAB_3087c	hypothetical protein	48	52	1.08333	1
	3169352	3168357		-	-	MAB_3129c	Conserved hypothetical protein (putative phosphoesterase)	180	195	1.08333	0.000201
3832353	3832362	3833906	3833906	+	-	MAB_3777	Band 7 protein	84	91	1.08333	1
3909329	3909404	3909694	3910991	+	-	MAB_3865	hypothetical protein	192	208	1.08333	0.00192496
4036203	4036203	4035220	4035215	-	-	MAB_3990c	Probable delta-aminolevulinic acid dehydratase HemB (porphobilinogen synthase)	84	91	1.08333	0.000148
4376098	4376098	4375433	4375433	-	-	MAB_4298c	hypothetical protein	36	39	1.08333	1
	4514838	4515521		+	-	MAB_4439	hypothetical protein	12	13	1.08333	1
4567623	4567623	4567099	4567087	-	-	MAB_4488c	Hypothetical carboxymuconolactone decarboxylase	24	26	1.08333	1
4718574	4718574	4719647	4720029	+	-	MAB_4633	hypothetical protein	24	26	1.08333	1
4915270	4915270	4915677	4915685	+	-	MAB_4808	Hypothetical protein	48	52	1.08333	1
	4683985	4682933		-	-	MAB_4598c	Putative Mce family protein	277	300	1.08303	0.0861922
2460394			2460320	-	-	predicted RNA	antisense: MAB_2405	446	483	1.08296	0.010858
2808803			2808616	-	-	predicted RNA	antisense: MAB_2760	375	406	1.08267	0.00026
2576399			2576376	-	-	predicted RNA	antisense: MAB_2527	327	354	1.08257	0.317865
	428564	429478		+	-	MAB_0428	Probable peptide ABC transporter DppC	85	92	1.08235	0.000141
517362	517383	517802	517924	+	-	MAB_0515	hypothetical protein	158	171	1.08228	0.000304
5050785			5050605	-	-	predicted RNA	antisense: MAB_4937	402	435	1.08209	0.000233
4288725	4288746	4290074		+	-	MAB_4222	hypothetical protein	122	132	1.08197	0.0144376
1881403			1881525	+	-	predicted RNA	antisense: MAB_1884c	354	383	1.08192	0.000787
	3218604	3217357	3217351	-	-	MAB_3170c	Probable protease/peptidase	171	185	1.08187	0.000368
172649	172726	173727	173727	+	-	MAB_0176	Antigen 85-A precursor	2162	2339	1.08187	1.25e-11
247982	247991	249091		+	-	MAB_0243	Hypothetical protein	49	53	1.08163	1
418604	418604	419257	419257	+	-	MAB_0419	hypothetical protein	98	106	1.08163	0.000369
717319	717319	716789	715285	-	-	MAB_0714c	Hypothetical protein	49	53	1.08163	1
2759635	2759635	2757356		-	-	MAB_2711c	Probable methylmalonyl-CoA mutase large subunit MutB	147	159	1.08163	0.449505
3154292	3154292	3155014	3155014	+	-	MAB_3110	Probable iron dependent transcriptional repressor FeoA	98	106	1.08163	0.000297
	3432776	3431982	3431961	-	-	MAB_3382c	Probable enoyl-CoA hydratase/isomerase	98	106	1.08163	0.000116
4684544			4684710	+	-	predicted RNA	antisense: MAB_4599c	381	412	1.08136	0.000299
1129128	1129030	1128719	1128719	-	-	MAB_1117c	Hypothetical protein	123	133	1.0813	0.00307972
112528			112515	-	-	predicted RNA	antisense: MAB_0112	320	346	1.08125	1
2943986			2944069	+	-	predicted RNA	antisense: MAB_2891c MAB_2892c	394	426	1.08122	0.0111569
107634	107634	106396	106363	-	-	MAB_0105c	Probable oxidoreductase	37	40	1.08108	1
533689	533689	534114	534123	+	-	MAB_0532	Hypothetical protein	37	40	1.08108	1
1574004	1574004	1574657	1574735	+	-	MAB_1550	Probable lipoprotein LppI	37	40	1.08108	1
3601910	3601910	3602815		+	-	MAB_3556	Putative hydrolase, alpha/beta fold	37	40	1.08108	1
4893154			4893127	-	-	predicted RNA	antisense: MAB_4782	370	400	1.08108	0.390062
1208138			1208318	+	-	predicted RNA	antisense: MAB_1193c	545	589	1.08073	0.00392278
18364	18389	20908	20908	+	-	MAB_0019	DNA gyrase (subunit A) GyrA (DNA topoisomerase)	223	241	1.08072	6.52e-12
3577381	3577381	3576698	3575894	-	-	MAB_3530c	hypothetical protein	124	134	1.08065	0.000212
4968092	4968152	4968502		+	-	MAB_4858	Penicillinase repressor	62	67	1.08065	1
	2880032	2876694	2876642	-	-	MAB_2827c	Carbamoyl-phosphate synthase large chain (CarB)	273	295	1.08059	1.97e-06
1013506			1013531	+	-	predicted RNA	antisense: MAB_1007c	323	349	1.0805	0.302552
2776406	2776401	2775679	2775582	-	-	MAB_2727c	Hypothetical invasion protein Inv2	535	578	1.08037	1
146566	146566	146195	146192	-	-	MAB_0149c	Hypothetical protein	112	121	1.08036	0.0013244
	960675	961490	961492	+	-	MAB_0952	hypothetical protein	25	27	1.08	1
	3791918	3790827		-	-	MAB_3738c	Putative hydrolase alpha/beta fold	50	54	1.08	1
	4601837	4601169	4601169	-	-	MAB_4519c	Putative two-component system response regulator, LuxR family	25	27	1.08	1
	5019296	5018247	5018103	-	-	MAB_4910c	Putative aminoglycoside phosphotransferase	25	27	1.08	1
2414352			2414290	-	-	predicted RNA	antisense: MAB_2359	413	446	1.0799	1
4177681			4177793	+	-	predicted RNA	antisense: MAB_4115c	363	392	1.07989	0.00158076
2932285			2932437	+	-	predicted RNA	antisense: MAB_2878c	376	406	1.07979	0.00120894
3298687	3298687	3298127		-	-	MAB_3260c	hypothetical protein	978	1056	1.07975	2.22e-11
934111			934250	+	-	predicted RNA	antisense: MAB_0938c	464	501	1.07974	0.000285
3774195	3774195	3772615	3771238	-	-	MAB_3718c	GMP synthase [glutamine-hydrolyzing]	138	149	1.07971	0.000398
4178183			4178715	+	-	predicted RNA	antisense: MAB_4115c MAB_4116c	364	393	1.07967	0.000111
3861376			3861457	+	-	predicted RNA	antisense: MAB_3809c	339	366	1.07965	0.632288
	114403	115518	116336	+	-	MAB_0114	hypothetical protein	88	95	1.07955	0.00408649
625350	625350	626429	626441	+	-	MAB_0626	Probable 4-hydroxy-2-oxovalerate aldolase (Hoa) / pyruvate carboxyltransferase	63	68	1.07937	1
2096662	2096662	2096195	2096195	-	-	MAB_2096c	Putative MutT/NUDIX-like protein	63	68	1.07937	1
2230609	2230497	2230099		-	-	MAB_2211c	Putative membrane protein, MmpS	164	177	1.07927	0.000248
3257710	3257710	3258015	3258015	+	-	MAB_3218	Hypothetical protein	506	546	1.07905	0.381562
3270155	3270155	3269892	3269892	-	-	MAB_3235c	Hypothetical protein	38	41	1.07895	1
3455037	3455043	3455705	3456341	+	-	MAB_3407	hypothetical protein	76	82	1.07895	0.00118895
4032570	4032523	4030352	4030352	-	-	MAB_3984c	Putative metal transporter ATPase	38	41	1.07895	1
4323885	4323873	4323454	4323013	-	-	MAB_4252c	hypothetical protein	114	123	1.07895	0.00100652
2010923	2010933	2011640		+	-	MAB_2010	hypothetical protein	203	219	1.07882	1
4976807			4976860	+	-	predicted RNA	antisense: MAB_4868c	368	397	1.0788	0.811956
568349	568372	568860	568860	+	-	MAB_0568	Putative CarD-like transcriptional regulator	1981	2137	1.07875	3.27e-06
	1776730	1776981	1776991	+	-	MAB_1763	hypothetical protein	127	137	1.07874	0.0110078
2943785			2943820	+	-	predicted RNA	antisense: MAB_2891c	318	343	1.07862	0.391433
2790281	2790284	2790778	2790885	+	-	MAB_2742	Conserved hypothetical protein (acetyltransferase?)	102	110	1.07843	0.00111738
4339239	4339232	4338315	4338315	-	-	MAB_4266c	hypothetical protein	51	55	1.07843	1
2777469			2777485	+	-	predicted RNA	antisense: MAB_2728c	319	344	1.07837	1
3776224			3776233	+	-	predicted RNA	antisense: MAB_3720c	307	331	1.07818	1
1996361			1996310	-	-	predicted RNA	antisense: MAB_1999	359	387	1.07799	0.795578
3727714			3727655	-	-	predicted RNA	antisense: MAB_3675	424	457	1.07783	1
753929			753941	+	-	predicted RNA	antisense: MAB_0752c	296	319	1.0777	1
	4682951	4681911		-	-	MAB_4597c	Putative Mce family protein	361	389	1.07756	1
3130649			3130703	+	-	predicted RNA	antisense: MAB_3084c	415	447	1.07711	0.988107
	65270	65908		+	-	MAB_0068	Putative transcriptional regulator, GntR family	13	14	1.07692	1
	265748	266500	266500	+	-	MAB_0264	Possible osmoprotectant (glycine betaine/ carnitine/choline/l-proline) ABC transporter ProZ	26	28	1.07692	1
513099	512981	512016	512016	-	-	MAB_0511c	Integral membrane protein TerC (tellurium resistance)	26	28	1.07692	1
	594457	593504	593488	-	-	MAB_0593c	Probable acyl-CoA dehydrogenase FadE	26	28	1.07692	1
	823323	824066		+	-	MAB_0827	Hypothetical short-chain dehydrogenase/reductase	13	14	1.07692	1
	833308	832154		-	-	MAB_0837c	Possible lipid carrier protein or keto acyl-CoA thiolase	13	14	1.07692	1
	1154338	1153451		-	-	MAB_1138c	Putative transcriptional regulator, MarR family	13	14	1.07692	1
	1186057	1186914		+	-	MAB_1170	hypothetical protein	13	14	1.07692	1
1225811	1225809	1225252		-	-	MAB_1212c	hypothetical protein	26	28	1.07692	1
	1232437	1233303		+	-	MAB_1220	Probable dehydrogenase/reductase	13	14	1.07692	1
	1276608	1277861		+	-	MAB_1273	Possible cysteine synthase A CysK2	65	70	1.07692	1
	1297728	1297207	1297207	-	-	MAB_1293c	hypothetical protein	39	42	1.07692	1
1362638			1362429	-	-	predicted RNA	antisense: MAB_1364 MAB_1365	338	364	1.07692	0.000202
	1695494	1696270	1696302	+	-	MAB_1667	hypothetical protein	52	56	1.07692	1
1856112	1856112	1855672	1855670	-	-	MAB_1857c	hypothetical protein	39	42	1.07692	1
	1857758	1858498		+	-	MAB_1860	Probable ABC transporter antibiotic-transport integral membrane protein	13	14	1.07692	1
1884861			1884825	-	-	predicted RNA	antisense: MAB_1886	377	406	1.07692	0.632689
	2093286	2095061		+	-	MAB_2093	UBA/THIF-type NAD/FAD binding fold	13	14	1.07692	1
	2136430	2135003		-	-	MAB_2125c	hypothetical protein	13	14	1.07692	1
2146555	2146555	2147109		+	-	MAB_2135	NADH-quinone oxidoreductase, B subunit NuoB	65	70	1.07692	1
	2171182	2172102		+	-	MAB_2157	Probable acyl-[acyl-carrier protein] desaturase	13	14	1.07692	1
	2186669	2187547		+	-	MAB_2172	Proteasome (beta subunit) PrcB	234	252	1.07692	0.000144
	2280481	2281770		+	-	MAB_2249	Probable lysine-N-oxygenase MbtG	13	14	1.07692	1
	2551008	2552156		+	-	MAB_2496	Probable acyl-CoA dehydrogenase	13	14	1.07692	1
	2589292	2588315		-	-	MAB_2540c	Putative Short-chain dehydrogenase/reductase	13	14	1.07692	1
2669983	2670034	2671488	2671519	+	-	MAB_2630	Probable integral membrane cytochrome D ubiquinol oxidase (Subunit I) CydA	52	56	1.07692	1
	2946073	2945051		-	-	MAB_2893c	hypothetical protein	39	42	1.07692	1
	3684815	3683427	3682663	-	-	MAB_3634c	Putative gluconate permease	78	84	1.07692	0.0250381
3706973	3706934	3706101	3706050	-	-	MAB_3654c	Pseudouridine synthase	52	56	1.07692	1
	3960536	3959412		-	-	MAB_3908c	hypothetical protein	13	14	1.07692	1
	4023232	4022441		-	-	MAB_3975c	Putative cytochrome C biogenesis protein CcdA	39	42	1.07692	1
	4117145	4117582		+	-	MAB_4071	Hypothetical protein	13	14	1.07692	1
4141602			4141648	+	-	predicted RNA	-	403	434	1.07692	0.785733
4209055	4209085	4210596	4210696	+	-	MAB_4145	Probable alpha,alpha-trehalose-phosphate synthase	156	168	1.07692	0.00172427
4395284	4395289	4397013	4397020	+	-	MAB_4317	hypothetical protein	39	42	1.07692	1
	4493138	4494529		+	-	MAB_4415	Probable amidase	13	14	1.07692	1
4741822	4741763	4740990	4740972	-	-	MAB_4657c	Putative short-chain dehydrogenase/reductase	117	126	1.07692	0.000537
	4750799	4749126		-	-	MAB_4668c	AMP-dependent synthetase and ligase	13	14	1.07692	1
4581017			4581037	+	-	predicted RNA	antisense: MAB_4502c	327	352	1.07645	0.66442
171620	171674	172648	172648	+	-	MAB_0175	Antigen 85-C precursor	695	748	1.07626	3.46e-11
	211930	211043	211041	-	-	MAB_0201c	Probable O-antigen/lipopolysaccharide transport integral membrane protein ABC transporter RfbD	105	113	1.07619	0.00112905
3285490	3285490	3282011	3281074	-	-	MAB_3246c	Probable chromosome partition protein Smc	145	156	1.07586	6.55e-09
4169888	4169779	4169087	4168904	-	-	MAB_4109c	Putative methyltransferase	185	199	1.07568	1
767092	767157	767849	768274	+	-	MAB_0768	hypothetical protein	106	114	1.07547	0.000159
828463	828532	829158		+	-	MAB_0832	Putative transcriptional regulator, TetR family	53	57	1.07547	1
	1634859	1636295		+	-	MAB_1604	Probable folylpolyglutamate synthase FolC	106	114	1.07547	0.622415
2013917	2013908	2013162	2012321	-	-	MAB_2013c	hypothetical protein	53	57	1.07547	1
2704666	2704730	2705170	2705263	+	-	MAB_2660	Hypothetical histidine triad (HIT) protein	53	57	1.07547	1
3052048	3052048	3050123	3050061	-	-	MAB_2990c	Probable 1-deoxy-d-xylulose-5-phosphate synthase (DXS)	159	171	1.07547	0.118567
3235426	3235411	3233150	3233150	-	-	MAB_3189c	Conserved hypothetical protein (putative helicase)	53	57	1.07547	1
3900494	3900533	3900913	3900913	+	-	MAB_3853	hypothetical protein	53	57	1.07547	1
4374721	4374696	4373032	4372935	-	-	MAB_4296c	hypothetical protein	159	171	1.07547	0.0168351
1662580	1662544	1660691		-	-	MAB_1632c	hypothetical protein	93	100	1.07527	0.000357
4364661	4364661	4367102	4367103	+	-	MAB_4292	Putative transcriptional regulator, LuxR family	93	100	1.07527	0.000804
3632662	3633166	3633339	3633528	+	-	MAB_3584	Hypothetical protein	533	573	1.07505	0.000755
314935	314935	313565		-	-	MAB_0311c	hypothetical protein	120	129	1.075	0.00283659
	377959	379473	379473	+	-	MAB_0382	Glycerol kinase (GlpK)	40	43	1.075	1
	1497890	1497528	1497478	-	-	MAB_1487c	hypothetical protein	40	43	1.075	1
1521112	1521112	1522863	1522863	+	-	MAB_1509	hypothetical protein	80	86	1.075	1
1654053	1654053	1654889	1654905	+	-	MAB_1625	hypothetical protein	40	43	1.075	1
2081642	2081643	2082788	2082790	+	-	MAB_2081	Probable acyl CoA dehydrogenase	40	43	1.075	1
	9620	9847	9848	+	-	MAB_0008	Hypothetical protein	107	115	1.07477	1
1019054			1019753	+	-	predicted RNA	antisense: MAB_1012c	696	748	1.07471	5e-07
321331	321331	320513	320057	-	-	MAB_0318c	hypothetical protein	804	864	1.07463	1.06e-11
2366771	2366842	2369796	2369797	+	-	MAB_2315	UvrABC system protein A (UvrA protein) excinuclease	67	72	1.07463	1
2525220	2525205	2524747	2524747	-	-	MAB_2471c	Ferric uptake regulation protein FurA	67	72	1.07463	1
2808502			2808440	-	-	predicted RNA	antisense: MAB_2760	456	490	1.07456	0.184886
2011194			2009711	-	-	predicted RNA	antisense: MAB_2009 MAB_2010	566	608	1.0742	2.08e-07
317949	317819	317235		-	-	MAB_0314c	Possible transcriptional regulator, TetR family	54	58	1.07407	1
323085	323085	322384	321414	-	-	MAB_0321c	Hypothetical protein	27	29	1.07407	1
352593	352611	353936	354412	+	-	MAB_0355	Probable ammonium transporter	81	87	1.07407	0.0141425
	829922	830734	830749	+	-	MAB_0834	Putative enoyl-CoA hydratase/isomerase	27	29	1.07407	1
855833	855833	855165	855144	-	-	MAB_0856c	Putative transcriptional regulator, TetR family (tetracyclin resistance)	27	29	1.07407	1
	1108474	1110450	1110450	+	-	MAB_1096	Conserved hypothetical protein (ATPase?)	81	87	1.07407	0.0250857
1421148	1421171	1421689	1421934	+	-	MAB_1418	Hypothetical protein	81	87	1.07407	0.000784
1693254	1693278	1694303	1694303	+	-	MAB_1665	Heat-inducible transcription repressor HrcA	54	58	1.07407	1
	3405292	3404222	3404169	-	-	MAB_3356c	Probable tRNA (5-methylaminomethyl-2-thiouridylate)-methyltransferase	81	87	1.07407	0.000164
1989583	1989579	1988017	1987745	-	-	MAB_1991c	hypothetical protein	122	131	1.07377	0.000109
430427			430354	-	-	predicted RNA	antisense: MAB_0429	502	539	1.07371	0.00327298
4142853	4142691	4141888	4141645	-	-	MAB_4097c	hypothetical protein	313	336	1.07348	0.00594801
260315	260312	259932	259922	-	-	MAB_0257c	Hypothetical protein	109	117	1.07339	0.0010935
586048	586076	586978	586992	+	-	MAB_0585	Possible 2,3-dihydroxybiphenyl 1,2-dioxygenase	41	44	1.07317	1
1618849	1618849	1619556	1619844	+	-	MAB_1591	hypothetical protein	41	44	1.07317	1
	1897979	1897164	1897148	-	-	MAB_1899c	hypothetical protein	41	44	1.07317	1
4699441	4699441	4700628	4700629	+	-	MAB_4615	Major facilitator superfamily	41	44	1.07317	1
543664	543666	544481	544485	+	-	MAB_0543	Conserved hypothetical protein (Bvg accessory factor?)	55	59	1.07273	1
1131009	1131009	1130407	1129794	-	-	MAB_1120c	Conserved hypothetical protein (alkylated DNA repair protein?)	55	59	1.07273	1
3857863	3857851	3856331	3856331	-	-	MAB_3803c	Probable carboxylesterase	55	59	1.07273	1
1017329			1017636	+	-	predicted RNA	antisense: MAB_1010c	509	546	1.07269	0.125959
2596408	2596471	2596680	2597670	+	-	MAB_2549	Hypothetical protein	193	207	1.07254	0.00149428
4933555	4933555	4933226	4933181	-	-	MAB_4821c	hypothetical protein	69	74	1.07246	0.841535
1994572			1994137	-	-	predicted RNA	antisense: MAB_1997	994	1066	1.07243	1
3633574	3633129	3632680	3632617	-	-	MAB_3583c	hypothetical protein	650	697	1.07231	0.0663055
568861	568895	569527		+	-	MAB_0569	Putative 2-C-methyl-D-erythritol 4-phosphate cytidylyltransferase	374	401	1.07219	0.00137338
1564833	1564833	1565174	1565507	+	-	MAB_1543	hypothetical protein	708	759	1.07203	0.00238634
1680888	1680888	1681148	1681148	+	-	MAB_1651	hypothetical protein	125	134	1.072	0.0074462
1998821			1998530	-	-	predicted RNA	antisense: MAB_2001 MAB_2000	389	417	1.07198	0.0763006
3296486			3296546	+	-	predicted RNA	antisense: MAB_3257c	389	417	1.07198	1
2009651	2009746	2010909	2010910	+	-	MAB_2009	Putative cell division protein FtsZ	584	626	1.07192	3.03e-11
272700	272554	272306	271270	-	-	MAB_0273c	Hypothetical protein	153	164	1.0719	0.00274909
5034690			5034484	-	-	predicted RNA	antisense: MAB_4924	320	343	1.07187	0.000202
109875			110044	+	-	predicted RNA	antisense: MAB_0108c	391	419	1.07161	0.000202
	316277	315003	314936	-	-	MAB_0312c	Enolase (Eno)	70	75	1.07143	0.000277
	387904	387260		-	-	MAB_0391c	hypothetical protein	28	30	1.07143	1
	507822	506470		-	-	MAB_0509c	Probable peptidase M1, membrane alanine aminopeptidase	84	90	1.07143	0.0842698
598226	598226	599419		+	-	MAB_0597	Probable acyl-CoA dehydrogenase FadE	14	15	1.07143	1
1140651	1140651	1141550	1141560	+	-	MAB_1129	Probable deoxyribonuclease TatD	98	105	1.07143	0.000283
	1256350	1256925		+	-	MAB_1248	Probable RNA polymerase sigma factor	14	15	1.07143	1
1286808	1287026	1287232	1287286	+	-	MAB_1282	Hypothetical protein	42	45	1.07143	1
	1329276	1331243		+	-	MAB_1329	Probable glycosyl transferase	14	15	1.07143	1
	1346466	1345489		-	-	MAB_1344c	Putative DTDP-glucose-4,6-dehydratase-related protein	14	15	1.07143	1
1820761	1820807	1824457	1824478	+	-	MAB_1821	hypothetical protein	42	45	1.07143	1
1872090	1872086	1871499	1871440	-	-	MAB_1873c	Putative TetR family transcriptional regulator	28	30	1.07143	1
	2036419	2039298		+	-	MAB_2037	Putative membrane protein MmpL	14	15	1.07143	1
2934165			2934424	+	-	predicted RNA	antisense: MAB_2879c	378	405	1.07143	0.00265059
3048182	3048199	3049401	3049401	+	-	MAB_2988	Conserved hypothetical protein (putative exonuclease)	84	90	1.07143	0.00372061
	3315421	3314711	3314667	-	-	MAB_3277c	hypothetical protein	28	30	1.07143	1
	3386003	3386752		+	-	MAB_3339	Putative sensory transduction protein	14	15	1.07143	1
3388181			3388203	+	-	predicted RNA	antisense: MAB_3341c	308	330	1.07143	0.470597
	3434589	3435335		+	-	MAB_3385	hypothetical protein	14	15	1.07143	1
3901143	3901143	3901604	3901737	+	-	MAB_3854	hypothetical protein	98	105	1.07143	0.000444
	4581787	4581422	4581416	-	-	MAB_4503c	Hypothetical protein	84	90	1.07143	0.0204371
	4990688	4989411		-	-	MAB_4881c	Major facilitator superfamily MFS	14	15	1.07143	1
2826125	2826125	2824887	2824879	-	-	MAB_2778c	Probable phosphoglycerate kinase (PGK)	267	286	1.07116	0.308226
2805820	2805762	2804821	2804820	-	-	MAB_2758c	Probable cytochrome c oxidase assembly factor CtaB	85	91	1.07059	0.000101
	4648932	4647679	4646612	-	-	MAB_4563c	Putative Mce family protein	199	213	1.07035	0.00450105
4684781			4685397	+	-	predicted RNA	antisense: MAB_4599c	526	563	1.07034	0.228817
4168901	4168876	4168070	4168059	-	-	MAB_4108c	Methyltransferase MtfB	1308	1400	1.07034	3.14e-07
2361663	2361636	2361184	2361125	-	-	MAB_2309c	Putative transcriptional regulator	57	61	1.07018	1
	3796021	3794585	3794579	-	-	MAB_3741c	hypothetical protein	57	61	1.07018	1
	4285764	4285567	4285562	-	-	MAB_4217c	Putative thiamine biosynthesis protein ThiS	57	61	1.07018	1
223552	223580	224029	224041	+	-	MAB_0211	Hypothetical protein	100	107	1.07	0.000385
3079575	3079575	3079342	3078553	-	-	MAB_3026c	hypothetical protein	229	245	1.06987	0.00153123
59088	59120	60523	60875	+	-	MAB_0062	Pyridine nucleotide-disulphide oxidoreductase family	86	92	1.06977	0.423495
	2728575	2727898	2727809	-	-	MAB_2686c	Dethiobiotin synthetase (BioD)	43	46	1.06977	1
2752456	2752275	2749099	2748520	-	-	MAB_2705c	Isoleucyl-tRNA synthetase IleS	43	46	1.06977	1
3166287	3166260	3165652	3165638	-	-	MAB_3125c	hypothetical protein	43	46	1.06977	1
	3769796	3769149	3769149	-	-	MAB_3714c	Putative two-component system response regulator, LuxR family	43	46	1.06977	1
5008889			5008954	+	-	predicted RNA	antisense: MAB_4901c MAB_4900c	416	445	1.06971	0.682553
5009015			5009281	+	-	predicted RNA	antisense: MAB_4901c	388	415	1.06959	0.00692724
	1438472	1439884		+	-	MAB_1434	Probable diaminopimelate decarboxylase	101	108	1.06931	1
3657192	3657004	3656648	3656151	-	-	MAB_3606c	Putative transcriptional regulator, WhiB family	823	880	1.06926	0.06343
2768294	2768294	2767152	2766696	-	-	MAB_2718c	hypothetical protein	188	201	1.06915	0.000201
2493996	2493956	2493681	2492343	-	-	MAB_2437c	Hypothetical protein	434	464	1.06912	0.318203
2187555			2187475	-	-	predicted RNA	antisense: MAB_2172 MAB_2173	478	511	1.06904	0.00203759
127136	126861	125920	125916	-	-	MAB_0128c	Possible transcriptional regulator	29	31	1.06897	1
	385153	383804	383692	-	-	MAB_0388c	hypothetical protein	29	31	1.06897	1
613137	613140	614201	614201	+	-	MAB_0614	Probable acyl-CoA dehydrogenase FadE	29	31	1.06897	1
2376388	2376331	2372999	2372992	-	-	MAB_2319c	Probable lysyl-tRNA synthetase 2 LysX	58	62	1.06897	1
	2810856	2811776		+	-	MAB_2762	Putative OxpP cycle protein OpcA	87	93	1.06897	0.000141
	3493240	3491966	3491966	-	-	MAB_3449c	Putative transporter	29	31	1.06897	1
3909556	3909336	3908524	3908524	-	-	MAB_3864c	Hypothetical protein	29	31	1.06897	1
3925183	3925183	3924587	3924587	-	-	MAB_3873c	hypothetical protein	29	31	1.06897	1
4978746	4978746	4978048	4977615	-	-	MAB_4870c	hypothetical protein	29	31	1.06897	1
3551611	3551571	3551359	3551208	-	-	MAB_3509c	Hypothetical protein	335	358	1.06866	0.000147
3212640			3212752	+	-	predicted RNA	antisense: MAB_3165c	437	467	1.06865	0.000711
	953579	954004	954778	+	-	MAB_0946	Putative transcription regulator protein, MarR	102	109	1.06863	0.000691
	3653974	3652907		-	-	MAB_3602c	hypothetical protein	117	125	1.06838	0.775724
1491684			1491645	-	-	predicted RNA	antisense: MAB_1479 MAB_1480	337	360	1.06825	0.488921
	876306	877118		+	-	MAB_0881	Hypothetical tRNA/rRNA methyltransferase	44	47	1.06818	1
	1288636	1287761	1287761	-	-	MAB_1284c	hypothetical protein	44	47	1.06818	1
1697917	1697951	1699258		+	-	MAB_1670	hypothetical protein	88	94	1.06818	0.107793
	2056265	2056735	2056778	+	-	MAB_2057	hypothetical protein	44	47	1.06818	1
2339171	2339171	2339665	2339674	+	-	MAB_2291	hypothetical protein	44	47	1.06818	1
4397026	4397026	4397319	4397342	+	-	MAB_4318	Hypothetical protein	88	94	1.06818	1
1592193			1592140	-	-	predicted RNA	antisense: MAB_1561	367	392	1.06812	0.698196
4834810	4834851	4835006	4835029	+	-	MAB_4721	Hypothetical protein	235	251	1.06809	0.0023677
	3639376	3637622	3635938	-	-	MAB_3589c	Probable conserved lipoprotein LpqB	103	110	1.06796	8.27e-05
2766920			2767186	+	-	predicted RNA	antisense: MAB_2718c	471	503	1.06794	0.868633
274574	274574	275803	275868	+	-	MAB_0276	Probable cytochrome P450	59	63	1.0678	1
2845226			2845237	+	-	predicted RNA	antisense: MAB_2796c	325	347	1.06769	1
5008922	5008918	5007287	5007225	-	-	MAB_4900c	hypothetical protein	74	79	1.06757	0.49679
54576	54576	55313	56553	+	-	MAB_0057	Putative short chain dehydrogenase/reductase	163	174	1.06748	0.380179
3451830			3451942	+	-	predicted RNA	antisense: MAB_3404c	430	459	1.06744	0.000595
1286613	1286613	1285321	1285271	-	-	MAB_1280c	Hypothetical protein	89	95	1.06742	0.120132
1390743			1390798	+	-	predicted RNA	antisense: MAB_1393c	356	380	1.06742	0.72112
4886988			4887045	+	-	predicted RNA	antisense: MAB_4775c	356	380	1.06742	0.739929
5035408	5035408	5036784	5036820	+	-	MAB_4926	hypothetical protein	178	190	1.06742	0.00225784
2420295			2420194	-	-	predicted RNA	antisense: MAB_2364	371	396	1.06739	0.00230197
1942347	1942347	1941655		-	-	MAB_1943c	Probable lipoyltransferase LipB	193	206	1.06736	1
1593626	1593633	1594088		+	-	MAB_1562	hypothetical protein	104	111	1.06731	0.00046
20751			20697	-	-	predicted RNA	antisense: MAB_0019	357	381	1.06723	0.694945
1632055	1632223	1634862		+	-	MAB_1603	Valyl-tRNA synthetase	119	127	1.06723	0.127527
3551358			3551552	+	-	predicted RNA	antisense: MAB_3509c	417	445	1.06715	0.000105
2934011			2934036	+	-	predicted RNA	antisense: MAB_2879c	343	366	1.06706	0.285499
	5473	6024	6183	+	-	MAB_0005	hypothetical protein	30	32	1.06667	1
	305387	306196		+	-	MAB_0303	Putative dioxygenase (1H-3-hydroxy-4-oxoquinaldine 2,4-dioxygenase)	15	16	1.06667	1
357709	357727	358353	358890	+	-	MAB_0361	hypothetical protein	45	48	1.06667	1
431129	431153	431896	432216	+	-	MAB_0430	hypothetical protein	90	96	1.06667	0.00017
	454726	453419	453180	-	-	MAB_0450c	Putative ABC transport system membrane protein	45	48	1.06667	1
	776038	776340	776340	+	-	MAB_0780	Hypothetical protein	30	32	1.06667	1
	885092	884571		-	-	MAB_0892c	Putative transcriptional regulator, AsnC family	15	16	1.06667	1
1122265	1122254	1121955	1121917	-	-	MAB_1106c	Hypothetical protein	30	32	1.06667	1
1253612	1253556	1253347	1253344	-	-	MAB_1241c	hypothetical protein	30	32	1.06667	1
	1498219	1497887		-	-	MAB_1488c	hypothetical protein	15	16	1.06667	1
	1502033	1502782		+	-	MAB_1491	hypothetical protein	45	48	1.06667	1
	1506972	1507544		+	-	MAB_1494	Putative TetR-family transcriptional regulator	15	16	1.06667	1
	1665918	1666895		+	-	MAB_1636	hypothetical protein	30	32	1.06667	1
	2075164	2076129		+	-	MAB_2076	Putative esterase/acetyl hydrolase	15	16	1.06667	1
2344221	2344221	2343013	2342976	-	-	MAB_2295c	hypothetical protein	30	32	1.06667	1
2450089	2450089	2448569	2448498	-	-	MAB_2393c	hypothetical protein	30	32	1.06667	1
2452178	2452190	2453023	2453023	+	-	MAB_2396	Probable acetyltransferase	15	16	1.06667	1
3155680	3155698	3156015	3156015	+	-	MAB_3112	hypothetical protein	30	32	1.06667	1
3183418	3183418	3185376		+	-	MAB_3144	Putative ABC transporter, ATP-binding protein	45	48	1.06667	1
	3300201	3299302		-	-	MAB_3262c	hypothetical protein	15	16	1.06667	1
	3809456	3808083	3808083	-	-	MAB_3755c	hypothetical protein	60	64	1.06667	1
3919113			3919248	+	-	predicted RNA	antisense: MAB_3869c	465	496	1.06667	0.000201
	4224806	4226308		+	-	MAB_4160	Possible fatty-acid-CoA synthetase FadD	15	16	1.06667	1
	4621798	4620638		-	-	MAB_4538c	Putative acyl-CoA dehydrogenase FadE	15	16	1.06667	1
4662151	4662151	4661765	4661690	-	-	MAB_4576c	Hypothetical protein	30	32	1.06667	1
4681898			4682159	+	-	predicted RNA	antisense: MAB_4596c MAB_4597c	405	432	1.06667	0.00919864
4168058	4168020	4166752		-	-	MAB_4107c	Glycosyltransferase GtfA	377	402	1.06631	5.24e-06
569306			568397	-	-	predicted RNA	antisense: MAB_0568 MAB_0569	1284	1369	1.0662	1.12e-09
	1688938	1688012	1688012	-	-	MAB_1660c	Sulfate adenylate transferase, subunit 2 (CysD)	106	113	1.06604	0.00155069
1778637	1778637	1778873		+	-	MAB_1768	Hypothetical protein	106	113	1.06604	1
3681719			3681024	-	-	predicted RNA	antisense: MAB_3631 MAB_3632 MAB_3633	394	420	1.06599	0.0216633
4179312			4179479	+	-	predicted RNA	antisense: MAB_4116c	334	356	1.06587	0.00099
1646289	1646343	1646885	1646966	+	-	MAB_1616	Hypothetical protein	76	81	1.06579	0.0010346
122461	122517	123587	125192	+	-	MAB_0124	Conserved hypothetical protein (GGDEF domain)	61	65	1.06557	1
4889096	4889480	4889641	4889653	+	-	MAB_4779	Hypothetical protein	61	65	1.06557	1
1422212	1422212	1421700	1421550	-	-	MAB_1419c	Putative phosphoglycerate/bisphosphoglycerate mutase	107	114	1.06542	0.00108628
8396	8409	9620		+	-	MAB_0007	Hypothetical protein	46	49	1.06522	1
3257237	3257225	3256473	3256473	-	-	MAB_3216c	Putative transcriptional regulator, TetR family	46	49	1.06522	1
4677454	4677441	4676962	4676864	-	-	MAB_4592c	hypothetical protein	46	49	1.06522	1
4018021	4018040	4018201	4019834	+	-	MAB_3971	hypothetical protein	445	474	1.06517	0.000121
1994590	1994706	1995701		+	-	MAB_1998	S-adenosyl-methyltransferase MraW	353	376	1.06516	0.625307
2237089	2237095	2237886	2238271	+	-	MAB_2213	Putative thioesterase	215	229	1.06512	0.000402
1995283			1995252	-	-	predicted RNA	antisense: MAB_1998	384	409	1.0651	0.344032
1996970			1996949	-	-	predicted RNA	antisense: MAB_2000	338	360	1.06509	0.313735
1943226			1943406	+	-	predicted RNA	antisense: MAB_1944c MAB_1945c	400	426	1.065	0.000132
4037702			4037763	+	-	predicted RNA	antisense: MAB_3991c	385	410	1.06494	0.94193
936891			936873	-	-	predicted RNA	antisense: MAB_0939	339	361	1.0649	1
3824117	3824132	3824845	3825003	+	-	MAB_3766	Probable cutinase cut3 precursor	262	279	1.06489	5.71e-05
2684483			2684495	+	-	predicted RNA	antisense: MAB_2643c	324	345	1.06481	1
709876			709855	-	-	predicted RNA	antisense: MAB_0707	309	329	1.06472	0.6545
3948843	3948798	3948379	3948379	-	-	MAB_3895c	Probable preprotein translocase SecE subunit	788	839	1.06472	0.264101
1920873			1920781	-	-	predicted RNA	antisense: MAB_1920	356	379	1.06461	0.00495021
3947765			3947950	+	-	predicted RNA	antisense: MAB_3894c	387	412	1.0646	0.000126
67187	67187	67573	67764	+	-	MAB_0070	hypothetical protein	93	99	1.06452	0.002083
154777	154777	154064	154064	-	-	MAB_0158c	ABC transporter, ATP-binding protein	31	33	1.06452	1
	345585	346640	346682	+	-	MAB_0348	Hypothetical conserved TPR domain protein	31	33	1.06452	1
1165491	1165576	1165773	1165782	+	-	MAB_1150	Hypothetical protein	31	33	1.06452	1
	2257876	2253845		-	-	MAB_2232c	Putative FtsK/SpoIIIE family protein	62	66	1.06452	1
2359024	2359024	2361183	2361291	+	-	MAB_2308	UvrABC system protein B (UvrB protein) excinuclease	62	66	1.06452	1
	2948162	2947197		-	-	MAB_2895c	Putative acyltransferase	62	66	1.06452	1
3533199	3533083	3531101	3531101	-	-	MAB_3489c	Putative acyl-CoA synthetase FadD	62	66	1.06452	1
	4541089	4541694	4541694	+	-	MAB_4467	Hypothetical protein	62	66	1.06452	1
2936916	2936894	2936556	2936556	-	-	MAB_2881c	hypothetical protein	419	446	1.06444	1
1089865			1089807	-	-	predicted RNA	antisense: MAB_1076	342	364	1.06433	0.684987
1931137			1931295	+	-	predicted RNA	antisense: MAB_1931c	484	515	1.06405	8.67e-05
2415974			2415957	-	-	predicted RNA	antisense: MAB_2361 MAB_2360	328	349	1.06402	1
2145482	2145482	2145889	2145889	+	-	MAB_2133	Probable response regulator	266	283	1.06391	0.0153349
2910771	2910751	2908088		-	-	MAB_2858c	hypothetical protein	47	50	1.06383	1
4605276	4605316	4606839	4606875	+	-	MAB_4523	Putative adenylate cyclase	94	100	1.06383	1
	1347471	1348424	1348470	+	-	MAB_1346	Conserved hypothetical protein (glycosyl transferase?)	110	117	1.06364	0.00786269
3014422	3014490	3016538	3016579	+	-	MAB_2960	hypothetical protein	110	117	1.06364	0.00049
1756568	1756568	1755798	1755786	-	-	MAB_1724c	Hypothetical protein	63	67	1.06349	1
2471571	2471522	2470161		-	-	MAB_2411c	hypothetical protein	63	67	1.06349	1
2708259	2708258	2707443		-	-	MAB_2665c	Inositol monophosphatase family protein	63	67	1.06349	1
2906038	2906038	2904866	2904842	-	-	MAB_2855c	hypothetical protein	378	402	1.06349	0.882453
1099637			1099625	-	-	predicted RNA	antisense: MAB_1087	331	352	1.06344	1
	1179734	1178580	1178555	-	-	MAB_1162c	hypothetical protein	79	84	1.06329	0.00037
	3247779	3246865	3246865	-	-	MAB_3204c	Tyrosine recombinase XerC	79	84	1.06329	9.66e-05
	1674357	1675157	1675172	+	-	MAB_1644	hypothetical protein	95	101	1.06316	0.00012
	3103597	3104619		+	-	MAB_3051	Putative glutamate ABC transporter, periplasmic protein	95	101	1.06316	0.00166832
223491			223443	-	-	predicted RNA	antisense: MAB_0210	349	371	1.06304	0.591588
511874	511847	507819		-	-	MAB_0510c	Probable non-ribosomal peptide synthase	127	135	1.06299	5.86e-10
	2395350	2396291		+	-	MAB_2340	Ornithine carbamoyltransferase ArgF	127	135	1.06299	0.286411
2793690	2793690	2792446		-	-	MAB_2746c	Probable cysteine desulfurase/aminotransferase	143	152	1.06294	0.000109
3948048			3948809	+	-	predicted RNA	antisense: MAB_3894c MAB_3895c	620	659	1.0629	5.59e-05
3778847	3778788	3777265	3777265	-	-	MAB_3721c	Probable inosine-5'-monophosphate dehydrogenase GuaB2	175	186	1.06286	0.0107098
590461	590474	591232	591782	+	-	MAB_0589	Probable aquaporin Z	191	203	1.06283	1
3680606			3680564	-	-	predicted RNA	antisense: MAB_3631	351	373	1.06268	0.571049
5004847			5004898	+	-	predicted RNA	antisense: MAB_4895c	383	407	1.06266	0.664859
	103162	103758	103815	+	-	MAB_0102	Putative methyltransferase	16	17	1.0625	1
176309	176517	178430	178430	+	-	MAB_0179	Probable fatty-acid-CoA ligase FadD	256	272	1.0625	1.24e-07
375275	375291	376142	376142	+	-	MAB_0379	Conserved hypothetical protein (MaoC-like dehydratase?)	48	51	1.0625	1
	811475	812275	812776	+	-	MAB_0819	Hypothetical carbon-nitrogen hydrolase family protein	16	17	1.0625	1
885289	885296	886501	887142	+	-	MAB_0893	Putative 4-hydroxyphenylpyruvate dioxygenase	16	17	1.0625	1
	1256216	1255749		-	-	MAB_1247c	hypothetical protein	16	17	1.0625	1
	1908339	1907854		-	-	MAB_1910c	hypothetical protein	16	17	1.0625	1
2139765			2139730	-	-	predicted RNA	antisense: MAB_2129	320	340	1.0625	0.298344
	2411993	2410335		-	-	MAB_2355c	Putative ABC transporter ATP-binding protein	16	17	1.0625	1
2413985	2414033	2414242	2414244	+	-	MAB_2358	hypothetical protein	240	255	1.0625	0.000747
3339108	3339123	3340346	3340387	+	-	MAB_3301	hypothetical protein	16	17	1.0625	1
3503337	3503337	3503813	3505326	+	-	MAB_3459	Putative cytidine/deoxycytidylate deaminase	128	136	1.0625	0.000307
	3977102	3976503	3976503	-	-	MAB_3924c	Putative transcriptional regulator, TetR family	16	17	1.0625	1
	4016409	4017590	4018020	+	-	MAB_3969	hypothetical protein	16	17	1.0625	1
4190097	4190106	4191437	4194564	+	-	MAB_4125	Putative nitrilotriacetate monooxygenase	16	17	1.0625	1
	4243258	4242095		-	-	MAB_4177c	hypothetical protein	16	17	1.0625	1
	4329099	4328425	4328424	-	-	MAB_4258c	Putative RNA methyltransferase	32	34	1.0625	1
	4497859	4498911	4498911	+	-	MAB_4419	Tartrate dehydrogenase	16	17	1.0625	1
4715238	4715238	4714141	4713844	-	-	MAB_4628c	Luciferase-like monooxygenase	16	17	1.0625	1
4861157	4861157	4860726	4860469	-	-	MAB_4748c	Conserved hypothetical protein (pyridoxamine 5'-phosphate oxidase?)	32	34	1.0625	1
4883341	4883341	4884342	4884342	+	-	MAB_4771	Putative adenylate cyclase	16	17	1.0625	1
	4907424	4908893		+	-	MAB_4800	Putative beta-lactamase	16	17	1.0625	1
	4982594	4980339		-	-	MAB_4874c	Putative transposase/phage integrase	32	34	1.0625	1
2466486			2466517	+	-	predicted RNA	antisense: MAB_2408c	385	409	1.06234	0.329914
1994086	1994129	1994560	1994560	+	-	MAB_1997	Protein MraZ	787	836	1.06226	0.358128
4174572			4174244	-	-	predicted RNA	antisense: MAB_4113	644	684	1.06211	0.00011
	110743	110177	110140	-	-	MAB_0109c	Putative copper resistance protein, CopC family	113	120	1.06195	0.000195
1523840	1523867	1524583	1524698	+	-	MAB_1511	hypothetical protein	194	206	1.06186	1
	2522140	2522442	2524820	+	-	MAB_2469	hypothetical protein	97	103	1.06186	0.049102
535672			535598	-	-	predicted RNA	antisense: MAB_0533	421	447	1.06176	0.00700626
3787718	3787593	3787294	3787229	-	-	MAB_3732c	10 kDa chaperonin (GroES)	1523	1617	1.06172	0.0824005
1524048			1523973	-	-	predicted RNA	antisense: MAB_1511	470	499	1.0617	0.0027514
3259120	3259120	3258815	3257400	-	-	MAB_3221c	hypothetical protein	211	224	1.06161	0.000147
742224	742224	741391	741391	-	-	MAB_0740c	Probable thiosulfate sulfurtransferase (CysA)	260	276	1.06154	0.000182
1963463	1963463	1963026	1959725	-	-	MAB_1965c	Conserved hypothetical protein (pyridoxamine 5'-phosphate oxidase?)	130	138	1.06154	0.000733
2797672			2797732	+	-	predicted RNA	antisense: MAB_2750c	358	380	1.06145	0.752526
713449	713466	713852	713852	+	-	MAB_0711	hypothetical protein	49	52	1.06122	1
816934	816945	818138	818138	+	-	MAB_0822	Probable acyl-CoA dehydrogenase	49	52	1.06122	1
1368551	1368585	1369106	1369106	+	-	MAB_1371	hypothetical protein	147	156	1.06122	8.16e-05
1953690	1953690	1953157		-	-	MAB_1954c	Putative cobinamide kinase/cobinamide phosphate guanylyltransferase CobU	49	52	1.06122	1
3317658	3317658	3315418		-	-	MAB_3278c	ATP-dependent DNA helicase RecG	49	52	1.06122	1
175044	175203	176213	176306	+	-	MAB_0178	Hypothetical cutinase precursor	164	174	1.06098	0.00121847
3369	3419	4312		+	gnD	MAB_0003	6-phosphogluconate dehydrogenase Gnd	115	122	1.06087	0.0034018
3085497	3085514	3086506	3086506	+	-	MAB_3033	hypothetical protein	115	122	1.06087	0.0474986
4142759			4149882	+	-	predicted RNA	antisense: MAB_4098c	758	804	1.06069	3.4e-16
542265	542296	543228	543228	+	-	MAB_0541	Probable pantoate--beta-alanine ligase (PanC)	66	70	1.06061	1
2186459	2186478	2186672		+	-	MAB_2171	hypothetical protein	363	385	1.06061	0.000122
3289936	3289926	3287419		-	-	MAB_3251c	Sensor protein KdpD	33	35	1.06061	1
1987407			1987425	+	-	predicted RNA	antisense: MAB_1989c	331	351	1.06042	1
3461133			3461176	+	-	predicted RNA	antisense: MAB_3413c	348	369	1.06034	0.551749
4156617			4157705	+	-	predicted RNA	antisense: MAB_4099c	580	615	1.06034	8.03e-13
560705	560749	562293	562293	+	-	MAB_0560	hypothetical protein	83	88	1.06024	0.943476
4314077			4314207	+	-	predicted RNA	antisense: MAB_4243c	416	441	1.0601	0.0010888
	1114635	1112353	1111816	-	-	MAB_1099c	hypothetical protein	250	265	1.06	1.6e-12
2772724			2772736	+	-	predicted RNA	antisense: MAB_2724c	350	371	1.06	1
4552101	4552111	4553838	4553838	+	-	MAB_4475	hypothetical protein	50	53	1.06	1
146191	146191	145151		-	-	MAB_0148c	PPE family protein	251	266	1.05976	0.00737622
1415489	1415489	1415695	1415695	+	-	MAB_1412	Hypothetical protein	67	71	1.0597	1
4197597	4197611	4197802	4198032	+	-	MAB_4132	Hypothetical protein	67	71	1.0597	1
2243672	2243672	2244106	2244662	+	-	MAB_2221	Putative pyridoxamine 5'-phosphate oxidase-related protein	218	231	1.05963	0.000538
	1262063	1261854	1261827	-	-	MAB_1254c	Probable exodeoxyribonuclease VII small subunit	101	107	1.05941	0.698196
2939336	2939272	2938763	2938732	-	-	MAB_2884c	Probable crossover junction endodeoxyribonuclease RuvC	101	107	1.05941	0.000615
	4609074	4609295	4610105	+	-	MAB_4527	Hypothetical protein	101	107	1.05941	0.842589
1390452			1390577	+	-	predicted RNA	antisense: MAB_1393c	320	339	1.05937	0.000934
2631810			2631762	-	-	predicted RNA	antisense: MAB_2587	373	395	1.05898	0.585707
	616707	617870	617870	+	-	MAB_0618	Probable lipid transfer protein or keto acyl-CoA thiolase Ltp2	34	36	1.05882	1
779091			779016	-	tRNA-Lys(TTT)	MAB_t5012c	-	17	18	1.05882	1
1428443	1428443	1427766	1427766	-	-	MAB_1424c	Putative transcriptional regulator, TetR family	34	36	1.05882	1
1736970	1736970	1738874	1739095	+	-	MAB_1708	DNA primase DnaG	85	90	1.05882	0.0070694
	1744155	1744970	1745088	+	-	MAB_1714	Conserved hypothetical protein (cobalt transport protein?)	34	36	1.05882	1
2018392	2018392	2017418	2014952	-	-	MAB_2020c	Possible bifunctional enzyme HhdD isomerase + cyclase/dehydrase	17	18	1.05882	1
2201471	2201471	2201746	2201751	+	-	MAB_2187	Sec-independent protein translocase protein TatA/E	221	234	1.05882	0.000212
	2396288	2396776	2396776	+	-	MAB_2341	Arginine repressor ArgR	85	90	1.05882	0.000628
2549632	2549632	2549006	2549003	-	-	MAB_2494c	Hypothetical transcriptional regulator	17	18	1.05882	1
	2592306	2591284	2591284	-	-	MAB_2544c	Putative agmatine deiminase	34	36	1.05882	1
2731073	2731073	2729748	2729728	-	-	MAB_2688c	Adenosylmethionine-8-amino-7-oxononanoate aminotransferase (BioA)	34	36	1.05882	1
	3138110	3137658	3137658	-	-	MAB_3094c	hypothetical protein	34	36	1.05882	1
	3168364	3167030	3167021	-	-	MAB_3128c	Possible DNA-damage-inducible protein F	17	18	1.05882	1
3458778	3458778	3459215	3459215	+	-	MAB_3412	hypothetical protein	17	18	1.05882	1
	4331932	4334730	4335427	+	-	MAB_4263	Putative membrane protein, MmpL	34	36	1.05882	1
	4641180	4640488	4640488	-	-	MAB_4556c	Hypothetical protein	17	18	1.05882	1
4670806	4670805	4669879	4669877	-	-	MAB_4585c	hypothetical protein	34	36	1.05882	1
3718096			3717878	-	-	predicted RNA	antisense: MAB_3664	460	487	1.0587	0.00229128
755668			755730	+	-	predicted RNA	antisense: MAB_0754c	409	433	1.05868	0.951089
2002853			2002842	-	-	predicted RNA	antisense: MAB_2004	341	361	1.05865	1
2224682			2224658	-	-	predicted RNA	antisense: MAB_2207	341	361	1.05865	0.228385
3551201			3551219	+	-	predicted RNA	-	307	325	1.05863	1
1164752	1164821	1165465	1165483	+	-	MAB_1149	Probable transcriptional regulator, TetR family	120	127	1.05833	7.27e-05
20909	20919	21860	21908	+	-	MAB_0020	hypothetical protein	241	255	1.05809	0.000346
	2745358	2744441		-	-	MAB_2699c	Probable pseudouridine synthase RluD	69	73	1.05797	1
	3652910	3651693	3651693	-	-	MAB_3601c	Probable mannose-6-phosphate isomerase ManA	69	73	1.05797	1
4322586	4322586	4323350	4323776	+	-	MAB_4251	Conserved hypothetical protein (peptidase?)	69	73	1.05797	1
4916584	4916561	4916079	4915719	-	-	MAB_4809c	Hypothetical protein	69	73	1.05797	1
2742807	2742771	2739214	2739198	-	-	MAB_2696c	DNA polymerase III alpha subunit	121	128	1.05785	1
3717058	3717060	3718412	3718419	+	-	MAB_3664	hypothetical protein	398	421	1.05779	1.63e-11
1331374	1331374	1333008		+	-	MAB_1330	Probable pyrroline-5-carboxylate dehydrogenase RocA (aldehyde dehydrogenase family)	104	110	1.05769	0.000329
9849	9849	10436	10436	+	-	MAB_0009	Hypothetical protein	87	92	1.05747	0.000459
	864027	864506		+	-	MAB_0865	Probable molybdopterin biosynthesis protein Mog	122	129	1.05738	0.000409
590330	590330	589218	589159	-	-	MAB_0588c	Porphyromonas-type peptidyl-arginine deiminase	35	37	1.05714	1
1740250	1740250	1739492	1739491	-	-	MAB_1710c	Conserved hypothetical protein (OsmC-like protein)	35	37	1.05714	1
2006133			2006042	-	-	predicted RNA	antisense: MAB_2006	350	370	1.05714	0.00456339
	2358439	2357441	2357441	-	-	MAB_2306c	Putative oxidoreductase	35	37	1.05714	1
2511347	2511347	2512846	2513305	+	-	MAB_2456	hypothetical protein	35	37	1.05714	1
	3783961	3783515	3783495	-	-	MAB_3728c	Hypothetical protein	35	37	1.05714	1
4033329	4033329	4032571	4032571	-	-	MAB_3985c	hypothetical protein	35	37	1.05714	1
4488045	4488037	4487450	4487435	-	-	MAB_4408c	Putative alkylhydroperoxidase C	35	37	1.05714	1
4734297	4734297	4734935	4734977	+	-	MAB_4648	Putative TetR-family transcriptional regulator	35	37	1.05714	1
4875618	4875616	4874450	4874450	-	-	MAB_4763c	hypothetical protein	35	37	1.05714	1
4887497	4887451	4886654	4886588	-	-	MAB_4775c	hypothetical protein	298	315	1.05705	0.000816
1975709	1975709	1976443	1978172	+	-	MAB_1977	Putative methyltransferase	123	130	1.05691	0.000155
4300104	4300104	4299754	4299754	-	-	MAB_4229c	hypothetical protein	123	130	1.05691	0.000396
4165517	4165517	4164729	4163463	-	-	MAB_4105c	Methyltransferase MtfD	827	874	1.05683	1.33e-12
	212816	211878		-	-	MAB_0202c	Probable glycosyl transferase	88	93	1.05682	7.21e-05
4686377	4686367	4685507		-	-	MAB_4600c	Putative YrbE family protein	176	186	1.05682	0.847511
2933383			2933665	+	-	predicted RNA	antisense: MAB_2879c MAB_2878c	512	541	1.05664	1
978474	978414	976402	976402	-	-	MAB_0970c	Probable drug resistance transporter	53	56	1.0566	1
2348703	2348718	2349119		+	-	MAB_2300	Putative membrane protein, MmpS	53	56	1.0566	1
5034855	5034855	5035250	5035407	+	-	MAB_4925	Hypothetical protein	479	506	1.05637	3.73e-05
1664243	1664248	1665918		+	-	MAB_1635	hypothetical protein	71	75	1.05634	0.206762
2871777			2871793	+	-	predicted RNA	antisense: MAB_2821c	320	338	1.05625	1
2686598			2686745	+	-	predicted RNA	antisense: MAB_2645c	659	696	1.05615	0.00096
1919783			1919736	-	-	predicted RNA	antisense: MAB_1919	321	339	1.05607	0.521398
3257360	3257416	3257658	3257709	+	-	MAB_3217	Hypothetical protein	1106	1168	1.05606	0.010259
1099414			1099289	-	-	predicted RNA	antisense: MAB_1087 MAB_1086	339	358	1.05605	0.000442
	2829586	2828609	2828609	-	-	MAB_2781c	hypothetical protein	143	151	1.05594	1
3279628	3279640	3280176	3280222	+	-	MAB_3243	Soluble secreted antigen MPT53 precursor	161	170	1.0559	8.76e-05
	3641103	3639373		-	-	MAB_3590c	Probable sensor histidine kinase MtrB	358	378	1.05587	4.78e-13
945314			945286	-	-	predicted RNA	antisense: MAB_0939	305	322	1.05574	0.237667
5010648			5010713	+	-	predicted RNA	antisense: MAB_4901c	359	379	1.05571	0.824233
377163	377163	377966		+	-	MAB_0381	Glycerol uptake facilitator protein (GlpF)	54	57	1.05556	1
1041687	1041676	1040447	1040447	-	-	MAB_1031c	Probable manganese transport protein MntH	36	38	1.05556	1
1136840	1136840	1136022	1136021	-	-	MAB_1125c	Hypothetical acetyltransferase, GNAT family	18	19	1.05556	1
	1233642	1234895	1234902	+	-	MAB_1222	hypothetical protein	18	19	1.05556	1
1369107	1369306	1370730		+	-	MAB_1372	Probable sugar ABC transporter, sugar-binding protein LpqY	72	76	1.05556	0.00215258
1427450	1427450	1427824	1428368	+	-	MAB_1423	Hypothetical protein	18	19	1.05556	1
	2110034	2110852	2110858	+	-	MAB_2111	Putative phosphatidylinositol 3-and 4-kinase	18	19	1.05556	1
2658294	2658294	2657896	2657896	-	-	MAB_2616c	Glyoxalase/bleomycin resistance protein	18	19	1.05556	1
	2709638	2708988		-	-	MAB_2667c	Imidazole glycerol phosphate synthase	36	38	1.05556	1
2869065	2869065	2868217	2868217	-	-	MAB_2818c	Putative hydrolase	54	57	1.05556	1
3083926	3083926	3085377	3085496	+	-	MAB_3032	Probable soluble pyridine nucleotide transhydrogenase	18	19	1.05556	1
3526414	3526414	3527205	3527303	+	-	MAB_3485	Probable monophosphatase	54	57	1.05556	1
4496264	4496264	4495059		-	-	MAB_4417c	Probable aminotransferase	18	19	1.05556	1
4527914	4527914	4528654	4528890	+	-	MAB_4452	Putative transcriptional regulator, MerR family	36	38	1.05556	1
4983789	4983789	4982581		-	-	MAB_4875c	Putative transposase/phage integrase	36	38	1.05556	1
5011746	5011746	5011324	5011312	-	-	MAB_4902c	hypothetical protein	162	171	1.05556	0.000105
120891			120819	-	-	predicted RNA	antisense: MAB_0122	541	571	1.05545	0.00103653
562439	562439	563185	564225	+	-	MAB_0561	hypothetical protein	596	629	1.05537	0.705576
4835038	4835080	4835280	4835418	+	-	MAB_4722	hypothetical protein	289	305	1.05536	0.00045
845430	845430	847589	847589	+	-	MAB_0851	Probable fatty oxidation protein FadB	127	134	1.05512	0.0175428
380424	380424	380798	380798	+	-	MAB_0384	hypothetical protein	91	96	1.05495	0.00249414
	506473	505214	504234	-	-	MAB_0508c	hypothetical protein	182	192	1.05495	0.000398
1432199	1432211	1432777	1432786	+	-	MAB_1428	hypothetical protein	91	96	1.05495	0.000503
756252			756336	+	-	predicted RNA	antisense: MAB_0754c	437	461	1.05492	0.00152037
2004674			2004664	-	-	predicted RNA	antisense: MAB_2005	310	327	1.05484	1
1593492			1593327	-	-	predicted RNA	antisense: MAB_1561	438	462	1.05479	8.27e-05
	4273094	4274635	4274825	+	-	MAB_4206	Putative amino acid transporter	566	597	1.05477	2.01e-07
932761			932859	+	-	predicted RNA	antisense: MAB_0937c	366	386	1.05464	0.00184782
120039	120051	120377	120422	+	-	MAB_0121	Rhodanese-like protein	55	58	1.05455	1
374016	374045	375274	375274	+	-	MAB_0378	Probable lipid-transfer protein Ltp1/thiolase	55	58	1.05455	1
2089189	2089297	2090256		+	-	MAB_2089	Hypothetical protein	55	58	1.05455	1
3102163	3102163	3100640		-	-	MAB_3048c	Putative tRNA-i(6)A37 modification enzyme MiaB	55	58	1.05455	1
3501390	3501390	3501830		+	-	MAB_3456	Putative transcriptional regulator, HxlR family	55	58	1.05455	1
3533863	3533866	3534312	3534976	+	-	MAB_3491	Putative ATP-dependent Clp protease	55	58	1.05455	1
1909653	1909994	1911514	1912920	+	-	MAB_1913	Conserved hypothetical protein (ribonuclease?)	147	155	1.05442	0.000202
1824647	1824660	1825559	1825735	+	-	MAB_1822	hypothetical protein	92	97	1.05435	5.06e-05
2481003	2480977	2480222		-	-	MAB_2422c	Hypothetical protein	92	97	1.05435	9.7e-05
1408881			1408855	-	-	predicted RNA	-	314	331	1.05414	0.213616
3172468			3172881	+	-	predicted RNA	antisense: MAB_3131c	850	896	1.05412	0.472366
	782798	783499		+	-	MAB_0789	Hypothetical protein	37	39	1.05405	1
	1666895	1667734	1667747	+	-	MAB_1637	Transglutaminase-like	37	39	1.05405	1
1814229	1814229	1814453	1814711	+	-	MAB_1811	Hypothetical protein	37	39	1.05405	1
2107487	2107487	2106396		-	-	MAB_2106c	Probable conserved lipoprotein LppL	74	78	1.05405	6.98e-05
2733409	2733409	2735550	2735647	+	-	MAB_2690	Glycogen operon protein GlgX homolog	37	39	1.05405	1
4268683	4268683	4267166	4267166	-	-	MAB_4202c	Putative regulatory protein	37	39	1.05405	1
2776446			2776476	+	-	predicted RNA	antisense: MAB_2728c	334	352	1.05389	0.27878
	3724078	3722990	3722553	-	-	MAB_3670c	Adenosine deaminase	167	176	1.05389	3.88e-05
5005096	5005009	5003633	5003633	-	-	MAB_4895c	Replicative DNA helicase [Contains: Endonuclease PI-MtuHIP (Mtu DnaB intein)]	130	137	1.05385	4.49e-05
2251608	2251586	2251296	2251296	-	-	MAB_2228c	ESAT-6-like protein esxH	93	98	1.05376	0.563379
3286300	3286300	3286743	3286868	+	-	MAB_3249	Hypothetical protein	186	196	1.05376	6.37e-05
1014926			1015303	+	-	predicted RNA	antisense: MAB_1008c	504	531	1.05357	3.56e-05
	4263609	4264241	4264304	+	-	MAB_4198	hypothetical protein	56	59	1.05357	1
2466175			2466422	+	-	predicted RNA	antisense: MAB_2408c	467	492	1.05353	0.0581812
185886	185886	185461	175239	-	-	MAB_0182c	Hypothetical protein	299	315	1.05351	0.713291
768464	768464	767907	767158	-	-	MAB_0769c	Hypothetical transcriptional regulator	75	79	1.05333	0.000451
1691512	1691327	1689645		-	-	MAB_1662c	Probable sulfite reductase [ferredoxin]	75	79	1.05333	0.707243
1961402	1961441	1962307		+	-	MAB_1963	Putative membrane protein, MmpS family	338	356	1.05325	0.0399548
2771469	2771469	2770660	2770660	-	-	MAB_2722c	Enoyl-(acyl-carrier-protein) reductase (NADH)	263	277	1.05323	8.42e-05
1672390	1672390	1674360		+	-	MAB_1643	Putative glycosyl hydrolase	113	119	1.0531	0.00022
1993788			1993330	-	-	predicted RNA	antisense: MAB_1996	660	695	1.05303	0.0582136
57885	57885	59072	59072	+	-	MAB_0061	Possible two component sensor kinase	19	20	1.05263	1
	372039	373199	373199	+	-	MAB_0376	Conserved hypothetical protein (peptidase?)	57	60	1.05263	1
	595419	594454		-	-	MAB_0594c	Probable acyl-CoA dehydrogenase FadE	19	20	1.05263	1
985994	985994	988228	988228	+	-	MAB_0978	Hypothetical protein	19	20	1.05263	1
1007320	1007320	1007718	1007718	+	-	MAB_1001	hypothetical protein	19	20	1.05263	1
1097669	1097643	1097317	1097317	-	-	MAB_1084c	hypothetical protein	57	60	1.05263	1
1131063	1131063	1132277	1132277	+	-	MAB_1121	Probable arginine deiminase	38	40	1.05263	1
1155566	1155607	1157256	1157716	+	-	MAB_1140	Putative polyketide synthase Pks16	190	200	1.05263	0.0941676
1222362	1222362	1223144	1223145	+	-	MAB_1209	Probable short-chain Z-isoprenyl diphosphate synthetase	95	100	1.05263	5.38e-05
1268492	1268492	1266228		-	-	MAB_1260c	Probable carbon starvation protein (CstA)	38	40	1.05263	1
1394859	1395003	1396286	1396299	+	-	MAB_1395	Probable multidrug resistance transporter, Bcr/CflA family	19	20	1.05263	1
1419997	1419997	1420584		+	-	MAB_1416	Putative lipoprotein LprB precursor	285	300	1.05263	0.000478
1432788	1432919	1434148	1434149	+	-	MAB_1429	Putative permease of the major facilitator superfamily	19	20	1.05263	1
2085816	2085816	2087015	2087032	+	-	MAB_2085	Probable acyl CoA dehydrogenase	19	20	1.05263	1
	3199676	3199413	3199413	-	-	MAB_3152c	Hypothetical protein	19	20	1.05263	1
3473055	3473055	3473717	3474393	+	-	MAB_3427	hypothetical protein	19	20	1.05263	1
	3790830	3790363		-	-	MAB_3737c	hypothetical protein	38	40	1.05263	1
4932722	4932761	4933042	4933053	+	-	MAB_4820	Hypothetical protein	19	20	1.05263	1
2176603			2176033	-	-	predicted RNA	antisense: MAB_2162	591	622	1.05245	0.247803
94572			94426	-	-	predicted RNA	-	402	423	1.05224	0.000326
2924027	2924027	2924377	2925191	+	-	MAB_2870	hypothetical protein	134	141	1.05224	0.000246
	4320527	4319793	4319743	-	-	MAB_4248c	Conserved hypothetical protein (thioesterase?)	134	141	1.05224	0.00115044
2777991	2777861	2776431	2776419	-	-	MAB_2728c	Hypothetical invasion protein Inv1	345	363	1.05217	2.35e-08
2226050	2225971	2225636	2225363	-	-	MAB_2208c	hypothetical protein	653	687	1.05207	0.00013
	4150599	4142854	4142854	-	-	MAB_4098c	Probable peptide synthetase NRP	731	769	1.05198	2.22e-16
79803	79803	79114	79108	-	-	MAB_0082c	hypothetical protein	58	61	1.05172	1
1322674	1322669	1322442	1321688	-	-	MAB_1320c	Hypothetical protein	58	61	1.05172	1
3861985	3861985	3860984	3860978	-	-	MAB_3809c	Probable cutinase Cut4	232	244	1.05172	0.000431
4176051			4176821	+	-	predicted RNA	antisense: MAB_4115c	426	448	1.05164	0.163677
1359744	1359744	1360514	1360583	+	-	MAB_1362	Probable alternative RNA polymerase sigma factor	233	245	1.0515	4.23e-05
3692000	3692033	3693829	3693848	+	-	MAB_3643	Probable bifunctional protein acetyl-/propionyl-CoA carboxylase (alpha chain) AccA3	389	409	1.05141	1.06e-11
579376	579376	576842	576841	-	-	MAB_0578c	Putative trehalose phosphatase	78	82	1.05128	2.61e-05
1149355	1149354	1148953		-	-	MAB_1135c	Probable membrane protein, MmpS	39	41	1.05128	1
1869513	1869513	1870331	1870331	+	-	MAB_1870	Putative beta-lactamase	39	41	1.05128	1
1963809			1963846	+	-	predicted RNA	antisense: MAB_1966c	390	410	1.05128	0.462973
4689886	4689886	4689020		-	-	MAB_4604c	Putative short-chain dehydrogenase/reductase	254	267	1.05118	0.00013
2667893	2667864	2666680	2666680	-	-	MAB_2626c	Putative ABC transporter/extracellular ligand-binding receptor	176	185	1.05114	5.72e-05
626716	626816	629941	629944	+	-	MAB_0628	hypothetical protein	137	144	1.05109	1
2238304	2238277	2237912	2230672	-	-	MAB_2214c	Hypothetical protein	530	557	1.05094	2.78e-05
1575640	1575640	1576254	1576424	+	-	MAB_1552	Hypothetical regulatory protein, TetR family	59	62	1.05085	1
2068425	2068351	2067767	2067756	-	-	MAB_2068c	Putative transcriptional regulator	59	62	1.05085	1
2450862	2450862	2452148	2452177	+	-	MAB_2395	Probable acyl-CoA dehydrogenase FadE	59	62	1.05085	1
4024479	4024479	4023844	4023841	-	-	MAB_3977c	Conserved hypothetical protein (phosphoglycerate mutase?)	59	62	1.05085	1
4141917			4142569	+	-	predicted RNA	antisense: MAB_4097c	354	372	1.05085	0.000338
495529	495529	496275	496312	+	-	MAB_0497	Conserved hypothetical protein (abortive infection protein?)	138	145	1.05072	0.00293066
4209266			4208976	-	-	predicted RNA	antisense: MAB_4144 MAB_4145	691	726	1.05065	3.48e-05
	150601	151431	151431	+	-	MAB_0154	hypothetical protein	79	83	1.05063	6.28e-05
4933600	4933620	4934366	4934426	+	-	MAB_4822	Conserved hypothetical protein (phage protein?)	79	83	1.05063	0.000268
4682782			4682845	+	-	predicted RNA	antisense: MAB_4597c	416	437	1.05048	0.809199
5011310	5011304	5008923	5008923	-	-	MAB_4901c	Penicillin-binding protein	239	251	1.05021	1.21e-12
4056629			4056966	+	-	predicted RNA	antisense: MAB_4013c MAB_4012c	459	482	1.05011	0.142681
143527	143487	142855	142855	-	-	MAB_0145c	Probable transcriptional regulator, TetR family	40	42	1.05	1
359228	359228	358350	358223	-	-	MAB_0362c	N-acetylglucosamine-6-phosphate deacetylase NagA	100	105	1.05	9.87e-05
360060			360304	+	-	predicted RNA	antisense: MAB_0364c MAB_0363c	340	357	1.05	5.92e-05
818165	818171	819631		+	-	MAB_0823	Probable aldehyde dehydrogenase	40	42	1.05	1
1127772	1127772	1128665	1128665	+	-	MAB_1116	hypothetical protein	20	21	1.05	1
1641256	1641191	1640838	1640838	-	-	MAB_1609c	hypothetical protein	40	42	1.05	1
	2106139	2105078	2104616	-	-	MAB_2104c	Probable dihydroorotate dehydrogenase	160	168	1.05	0.000245
2586678	2586653	2585493	2585411	-	-	MAB_2538c	hypothetical protein	20	21	1.05	1
2781343			2781303	-	-	predicted RNA	antisense: MAB_2730	320	336	1.05	0.346311
2896430	2896423	2895410	2893986	-	-	MAB_2847c	hypothetical protein	20	21	1.05	1
2921475	2921475	2919904	2919904	-	-	MAB_2866c	Probable carboxylesterase (LipT)	60	63	1.05	1
2927878	2927879	2928748	2929962	+	-	MAB_2875	Beta-lactamase precursor (Penicillinase)	80	84	1.05	8.7e-05
	2981070	2978362		-	-	MAB_2925c	Xanthine dehydrogenase family protein	20	21	1.05	1
3503247	3503247	3502339	3502253	-	-	MAB_3458c	Putative LysR-family transcriptional regulator	40	42	1.05	1
3546669	3546669	3548021	3548121	+	-	MAB_3504	Putative ABC transporter, ATP-binding protein	40	42	1.05	1
4608123	4608143	4608682	4608682	+	-	MAB_4525	hypothetical protein	60	63	1.05	1
4722090	4722090	4723154		+	-	MAB_4637	Galactose-1-phosphate uridylyltransferase GalT	20	21	1.05	1
	5040537	5041664	5041805	+	-	MAB_4931	Possible conserved polyketide synthase associated protein	20	21	1.05	1
	1697404	1697916	1697916	+	-	MAB_1669	hypothetical protein	141	148	1.04965	7.23e-05
1926875	1926912	1927622		+	-	MAB_1926	Putative transcriptional regulatory protein PrrA	242	254	1.04959	0.000164
2016330	2016330	2016794		+	-	MAB_2018	Hypothetical protein	565	593	1.04956	0.00500033
3949550	3949550	3949080	3948920	-	-	MAB_3896c	hypothetical protein	525	551	1.04952	0.0013749
4338233	4338152	4335606	4335569	-	-	MAB_4265c	Chaperone ClpB	81	85	1.04938	6.56e-05
	1014337	1013210		-	-	MAB_1007c	Putative MCE family protein	466	489	1.04936	5.39e-11
340268			340166	-	-	predicted RNA	antisense: MAB_0343	406	426	1.04926	0.000521
	3258289	3258780	3259081	+	-	MAB_3220	Hypothetical protein	387	406	1.0491	2.56e-05
	1880136	1879495	1879495	-	-	MAB_1881c	Putative transcriptional regulator, TetR family	41	43	1.04878	1
2050508	2050478	2049090		-	-	MAB_2048c	Probable cytochrome P450	41	43	1.04878	1
	2090253	2090996	2091074	+	-	MAB_2090	hypothetical protein	41	43	1.04878	1
2187719			2187612	-	-	predicted RNA	antisense: MAB_2173	328	344	1.04878	0.00161258
3807620	3807608	3807318	3807309	-	-	MAB_3753c	hypothetical protein	823	863	1.0486	0.000636
	3307780	3307211	3307211	-	-	MAB_3268c	hypothetical protein	124	130	1.04839	8.04e-05
3509847	3509847	3510272	3510348	+	-	MAB_3469	MutT/NUDIX family protein	62	65	1.04839	1
3989357	3989357	3989806	3990037	+	-	MAB_3939	hypothetical protein	62	65	1.04839	1
4172458	4172371	4171310	4171153	-	-	MAB_4111c	Putative epimerase/dehydratase	311	326	1.04823	0.151138
1827871	1827871	1827296	1827116	-	-	MAB_1825c	Hypothetical protein	104	109	1.04808	0.000161
1361636			1361586	-	-	predicted RNA	antisense: MAB_1364	354	371	1.04802	0.493435
1758008	1757997	1756975	1756605	-	-	MAB_1725c	Putative acetyltransferase	146	153	1.04795	1
4044854	4044864	4045208		+	-	MAB_3999	hypothetical protein	334	350	1.0479	0.0375278
653944			652261	-	-	predicted RNA	antisense: MAB_0650	1320	1383	1.04773	1.83e-12
	743359	742892	742892	-	-	MAB_0742c	Probable thioredoxin ThiX	42	44	1.04762	1
	1148956	1146011	1146011	-	-	MAB_1134c	Probable membrane protein, MmpL	42	44	1.04762	1
1550319	1550391	1551611	1551611	+	-	MAB_1530	Probable conserved lipoprotein LppS	105	110	1.04762	0.636789
1838612	1838612	1839703	1839723	+	-	MAB_1839	Diguanylate cyclase/phosphodiesterase	42	44	1.04762	1
	2337311	2338261	2338366	+	-	MAB_2289	Putative hydrolase, alpha/beta hydrolase fold	21	22	1.04762	1
2345939	2345955	2346476	2346476	+	-	MAB_2297	Probable methyltransferase	21	22	1.04762	1
2508570	2508570	2509115	2509280	+	-	MAB_2452	hypothetical protein	21	22	1.04762	1
2813400	2813337	2812513	2810958	-	-	MAB_2764c	Putative transcriptional regulator, LysR family	63	66	1.04762	1
2894708	2894708	2895427	2895454	+	-	MAB_2846	Probable transcriptional regulator, TetR family	105	110	1.04762	4.99e-05
	2976546	2975716	2975437	-	-	MAB_2922c	Carbon-nitrogen hydrolase family protein/ nitrilase/cyanide hydratase	21	22	1.04762	1
2983332	2983249	2981879		-	-	MAB_2927c	Putative hydrolase	21	22	1.04762	1
3238153	3238153	3236768	3236765	-	-	MAB_3192c	Putative glycosyl hydrolase (beta-glucosidase)	21	22	1.04762	1
3690485	3690485	3688968	3688907	-	-	MAB_3640c	Conserved hypothetical protein (dihydroorotate dehydrogenase?)	21	22	1.04762	1
	3886643	3887887	3887887	+	-	MAB_3841	Ornithine aminotransferase RocD1	21	22	1.04762	1
4040740	4040740	4040486	4040486	-	-	MAB_3994c	hypothetical protein	21	22	1.04762	1
4671715	4671715	4670807	4670807	-	-	MAB_4586c	hypothetical protein	21	22	1.04762	1
4992787	4992756	4992256		-	-	MAB_4884c	Hypothetical protein	21	22	1.04762	1
4683540			4683582	+	-	predicted RNA	antisense: MAB_4598c	316	331	1.04747	0.366927
1645538	1645681	1646271	1646288	+	-	MAB_1615	hypothetical protein	232	243	1.04741	1
1446245	1446102	1445611	1443317	-	-	MAB_1439c	Hypothetical protein	169	177	1.04734	4.53e-05
652192	652313	653938	653943	+	-	MAB_0650	60 kDa chaperonin 2 (Protein Cpn60 2) (GroEL)	1333	1396	1.04726	3.27e-12
1194590	1194582	1193968	1193415	-	-	MAB_1178c	hypothetical protein	974	1020	1.04723	3.1e-13
3680836			3680676	-	-	predicted RNA	antisense: MAB_3631	339	355	1.0472	0.000605
4283037	4283017	4281515	4281415	-	-	MAB_4213c	Probable lipoprotein aminopeptidase LpqL	106	111	1.04717	0.0137915
3716681	3716731	3717057	3717057	+	-	MAB_3663	Hypothetical protein	297	311	1.04714	0.000579
1966496			1966517	+	-	predicted RNA	antisense: MAB_1968c	340	356	1.04706	0.222803
2794457	2794457	2793693	2793691	-	-	MAB_2747c	Probable conserved ABC transporter, ATP-binding protein	234	245	1.04701	4.69e-05
1467592	1467622	1468491	1468867	+	-	MAB_1458	hypothetical protein	149	156	1.04698	0.85456
4689193			4689319	+	-	predicted RNA	antisense: MAB_4604c	362	379	1.04696	0.000205
2202734	2202756	2205524		+	-	MAB_2189	Probable ATP-dependent DNA helicase HelY	64	67	1.04688	1
757066	757029	756736	756736	-	-	MAB_0755c	Hypothetical protein	579	606	1.04663	0.000186
3693097			3692886	-	-	predicted RNA	antisense: MAB_3643	515	539	1.0466	0.00711735
587747			587696	-	-	predicted RNA	-	365	382	1.04658	0.492535
947510	947510	948889	948889	+	-	MAB_0941	hypothetical protein	43	45	1.04651	1
1047655	1047655	1048518	1048518	+	-	MAB_1038	Putative formamidopyrimidine-DNA glycosylase	43	45	1.04651	1
2050917	2050944	2051948	2051963	+	-	MAB_2050	Putative HTH-type transcriptional regulator AraC	43	45	1.04651	1
	2065600	2063561	2063507	-	-	MAB_2066c	Probable acetyl/propionyl carboxylase alpha subunit AccA2	43	45	1.04651	1
	3054661	3053495	3053495	-	-	MAB_2992c	hypothetical protein	43	45	1.04651	1
3537067	3537093	3537806	3538566	+	-	MAB_3497	Hypothetical protein	43	45	1.04651	1
4312700	4312638	4312165	4312151	-	-	MAB_4241c	Hypothetical protein	43	45	1.04651	1
3182105	3182105	3180588	3180313	-	-	MAB_3142c	Putative transmembrane efflux protein	151	158	1.04636	0.00021
5034168			5034097	-	-	predicted RNA	antisense: MAB_4924	346	362	1.04624	0.799132
2645			2624	-	-	predicted RNA	antisense: dnaN	325	340	1.04615	0.317518
88114			87960	-	-	predicted RNA	-	413	432	1.046	7.9e-05
3078048	3078126	3078320	3078320	+	-	MAB_3024	hypothetical protein	413	432	1.046	4.24e-05
376174	376186	377064	377064	+	-	MAB_0380	Probable short-chain dehydrogenase/reductase	87	91	1.04598	3.52e-05
	2388274	2390757	2390864	+	-	MAB_2335	Phenylalanyl-tRNA synthetase beta chain PheT	87	91	1.04598	9.49e-05
2935233			2935251	+	-	predicted RNA	antisense: MAB_2880c	327	342	1.04587	1
38239	38193	37666		-	-	MAB_0038c	Possible forkhead-associated protein	720	753	1.04583	0.997662
	2424424	2425305		+	-	MAB_2368	hypothetical protein	131	137	1.0458	0.0477903
969293	969293	971695	972109	+	-	MAB_0962	Probable cation-transporting ATPase E	153	160	1.04575	0.735751
2005554			2005514	-	-	predicted RNA	antisense: MAB_2005	373	390	1.04558	0.425488
1040399			1040168	-	-	predicted RNA	-	439	459	1.04556	0.00149606
405521	405453	404737	403552	-	-	MAB_0404c	Putative acetyltransferase	22	23	1.04545	1
983618	983618	982872	982296	-	-	MAB_0975c	hypothetical protein	110	115	1.04545	3.88e-05
	1086248	1084653		-	-	MAB_1072c	Pobable propionyl-CoA carboxylase beta subunit AccD2	22	23	1.04545	1
1390233			1390252	+	-	predicted RNA	antisense: MAB_1393c	330	345	1.04545	0.752526
1998726	1998726	2000273	2000274	+	-	MAB_2001	UDP-N-acetylmuramyl-tripeptide synthetase MurE	132	138	1.04545	3e-05
2005983			2005865	-	-	predicted RNA	antisense: MAB_2006 MAB_2005	330	345	1.04545	0.000782
2939440	2939440	2939997	2940016	+	-	MAB_2885	Putative transcriptional regulator, TetR-family	22	23	1.04545	1
3034091	3034051	3033875	3033858	-	-	MAB_2974c	Hypothetical protein	22	23	1.04545	1
[truncated: 4,059 more rows]
